# Supplementary material for: 2-Chloro­quinoline-3-carboxylic acid
Source: Acta Crystallogr Sect E Struct Rep Online. 2010 Feb 27;66(Pt 3):o693. doi: 10.1107/S1600536810006501 (PMC2983594; doi:10.1107/S1600536810006501)
Supplement: Supplementary file 2 [file e-66-0o693-Isup2.hkl]

#
# h,k,l, Fc-squared, Fo-squared, sigma(Fo-squared) and status flag
#
data_I
_shelx_title ' import in P 21 n b'
_shelx_refln_list_code          4
_shelx_F_calc_maximum      125.65
_exptl_crystal_F_000       424.00
_reflns_d_resolution_high  0.7705
 
loop_
 _symmetry_equiv_pos_as_xyz
 'x, y, z'
 'x+1/2, -y, -z'
 'x+1/2, -y+1/2, z+1/2'
 'x, y+1/2, -z+1/2'
 
_cell_length_a     5.8193
_cell_length_b     8.0689
_cell_length_c    18.1780
_cell_angle_alpha  90.000
_cell_angle_beta   90.000
_cell_angle_gamma  90.000
 
_shelx_F_squared_multiplier     1.000
 
loop_
 _refln_index_h
 _refln_index_k
 _refln_index_l
 _refln_F_squared_calc
 _refln_F_squared_meas
 _refln_F_squared_sigma
 _refln_observed_status
  -6   0   0       89.17      113.35     11.12 o
  -4   0   0      175.08      151.59      8.59 o
  -2   0   0     4788.72     4504.97    161.78 o
   2   0   0     4818.17     4478.15    111.15 o
   4   0   0      176.15      161.58      6.05 o
   6   0   0       93.03      105.63      9.91 o
  -7   2   0       54.73       35.06     28.60 o
  -6   2   0      628.01      566.31     18.33 o
  -5   2   0       15.41       21.08      7.90 o
  -4   2   0     1026.83      964.87     18.85 o
  -3   2   0      849.99      886.44     16.88 o
  -2   2   0     2545.39     2684.44     47.52 o
  -1   2   0    12762.24    13700.30    273.23 o
   0   2   0     6288.97     6368.58    177.96 o
   1   2   0    12695.36    12887.13    268.91 o
   2   2   0     2529.27     2570.65     41.97 o
   3   2   0      846.86      887.53     19.35 o
   4   2   0     1024.77     1009.60     21.78 o
   5   2   0       16.91       18.86      4.19 o
   6   2   0      624.54      576.13     12.77 o
   7   2   0       52.88       51.04     12.98 o
  -6   4   0      104.56      114.09     22.13 o
  -5   4   0      894.66      867.93     31.26 o
  -4   4   0      568.36      619.72     14.71 o
  -3   4   0      431.66      387.45      9.44 o
  -2   4   0     4078.83     4603.60     95.53 o
  -1   4   0     1175.90     1113.91     18.04 o
   0   4   0      870.14      894.30     16.45 o
   1   4   0     1166.13     1098.95     16.85 o
   2   4   0     4084.72     4591.21     97.85 o
   3   4   0      431.88      384.29      6.70 o
   4   4   0      573.77      637.99     10.45 o
   5   4   0      899.37      907.82     21.30 o
   6   4   0      103.33      103.84      7.12 o
  -6   6   0      145.42      155.20     18.65 o
  -5   6   0      262.68      273.18      9.30 o
  -4   6   0      358.93      341.29      9.43 o
  -3   6   0      294.99      340.73      8.98 o
  -2   6   0       92.02      102.73      3.68 o
  -1   6   0      471.22      465.33      8.45 o
   0   6   0      103.72      129.54      4.09 o
   1   6   0      470.22      456.19      7.75 o
   2   6   0       94.24      115.99      3.24 o
   3   6   0      285.51      328.00      7.80 o
   4   6   0      363.26      355.34     10.35 o
   5   6   0      260.27      267.19      7.21 o
   6   6   0      143.07      142.75     11.72 o
  -4   8   0       77.42      117.48     16.13 o
  -3   8   0      115.03      101.53      5.52 o
  -2   8   0      325.40      323.88      8.35 o
  -1   8   0       77.12       75.48      4.39 o
   0   8   0       48.06       59.56      4.29 o
   1   8   0       78.02       74.12      4.85 o
   2   8   0      318.11      312.32      6.70 o
   3   8   0      116.46      111.19      5.76 o
   4   8   0       74.35      128.67     10.70 o
  -2  10   0       10.00       21.23     30.73 o
  -1  10   0      242.90      253.64     13.83 o
   0  10   0       63.48       91.84     11.94 o
   1  10   0      242.39      241.47     11.62 o
   2  10   0       10.63       22.19     17.65 o
  -7   0   1      357.28      291.02     27.86 o
  -5   0   1      783.30      769.14     21.93 o
  -3   0   1     2416.13     2367.31     59.87 o
  -1   0   1     2382.12     2314.45     46.30 o
   1   0   1     2349.66     2215.32     40.71 o
   3   0   1     2424.24     2279.52     37.20 o
   5   0   1      781.39      746.46     15.07 o
   7   0   1      357.80      332.62     13.54 o
  -7   1   1       59.04       64.71     16.10 o
  -6   1   1        2.39       18.81      9.65 o
  -5   1   1       24.56       30.38      4.55 o
  -4   1   1        6.88       10.99      3.26 o
  -3   1   1      784.45      826.07     13.95 o
  -2   1   1     1025.71     1132.45     14.67 o
  -1   1   1     2021.47     2374.69     34.54 o
   1   1   1     2027.45     2372.19     28.26 o
   2   1   1     1029.19     1117.14     14.83 o
   3   1   1      781.69      807.41     10.98 o
   4   1   1        7.09        6.40      1.36 o
   5   1   1       25.59       23.58      2.13 o
   6   1   1        2.26        4.70      3.44 o
   7   1   1       59.51       59.74      6.24 o
  -7   2   1       22.28       29.09     13.27 o
  -6   2   1       91.80      109.96      6.85 o
  -5   2   1      203.21      219.59      6.53 o
  -4   2   1      495.86      494.73      7.84 o
  -3   2   1      818.94      771.65     10.50 o
  -2   2   1      171.38      133.62      2.44 o
  -1   2   1    15769.53    15877.65    211.74 o
   0   2   1     2658.77     2489.21     27.92 o
   1   2   1    15788.24    15568.95    256.27 o
   2   2   1      177.04      135.09      2.35 o
   3   2   1      831.09      776.71      9.87 o
   4   2   1      494.30      484.26      7.17 o
   5   2   1      210.16      226.55      3.92 o
   6   2   1       92.51      101.92      4.70 o
   7   2   1       23.23       22.68      8.30 o
  -7   3   1       56.84       61.09     21.32 o
  -6   3   1       95.49      106.97     11.91 o
  -5   3   1        0.72       -0.24      2.71 o
  -4   3   1      385.50      368.93      6.57 o
  -3   3   1       31.51       27.93      1.74 o
  -2   3   1      851.68      907.77     13.02 o
  -1   3   1      388.91      447.03      5.64 o
   0   3   1       79.09       59.39      1.36 o
   1   3   1      387.24      440.40      5.55 o
   2   3   1      859.58      923.28      9.83 o
   3   3   1       31.88       27.74      1.29 o
   4   3   1      379.79      367.80      5.41 o
   5   3   1        0.61        2.82      1.94 o
   6   3   1       96.14       94.24      3.88 o
   7   3   1       56.76       48.80     12.13 o
  -6   4   1      101.10       99.62      7.78 o
  -5   4   1      192.54      188.30      4.84 o
  -4   4   1       67.90       77.20      3.76 o
  -3   4   1      268.53      277.04      7.60 o
  -2   4   1     2609.90     2757.22     39.38 o
  -1   4   1       92.28      119.78      2.51 o
   0   4   1     1376.01     1270.80     16.19 o
   1   4   1       93.68      128.06      2.99 o
   2   4   1     2584.45     2812.67     31.26 o
   3   4   1      266.18      278.00      3.82 o
   4   4   1       64.85       68.94      2.96 o
   5   4   1      193.84      193.49      4.07 o
   6   4   1       98.20       89.62      4.75 o
  -6   5   1       39.26       38.80     10.17 o
  -5   5   1       85.40       90.38      6.28 o
  -4   5   1      124.21      129.56      4.43 o
  -3   5   1      601.18      609.90     10.03 o
  -2   5   1      691.62      717.27      9.80 o
  -1   5   1       49.56       54.73      1.49 o
   0   5   1      667.54      641.72     11.33 o
   1   5   1       49.43       56.43      1.81 o
   2   5   1      699.14      716.13      8.75 o
   3   5   1      599.96      609.68      7.41 o
   4   5   1      121.31      123.69      2.62 o
   5   5   1       85.86       83.79      3.38 o
   6   5   1       40.25       50.42      5.29 o
  -6   6   1       94.94       80.30     17.16 o
  -5   6   1      203.01      198.93      6.49 o
  -4   6   1      173.90      178.75      4.52 o
  -3   6   1     1088.84     1119.52     17.76 o
  -2   6   1      551.52      523.00      7.64 o
  -1   6   1       63.92       83.71      1.95 o
   0   6   1      325.59      299.84      4.49 o
   1   6   1       62.39       83.81      3.05 o
   2   6   1      550.30      529.53      6.28 o
   3   6   1     1083.71     1140.45     13.66 o
   4   6   1      174.50      172.88      4.55 o
   5   6   1      200.59      201.37      5.05 o
   6   6   1       93.31       73.62      8.11 o
  -5   7   1       22.32       22.49      7.82 o
  -4   7   1      124.04      117.01      6.89 o
  -3   7   1      657.79      632.74     10.77 o
  -2   7   1      194.40      196.88      3.79 o
  -1   7   1       29.66       27.49      2.55 o
   0   7   1        0.09        9.23      2.74 o
   1   7   1       29.45       32.99      2.01 o
   2   7   1      192.45      198.06      3.64 o
   3   7   1      656.47      639.05     12.24 o
   4   7   1      125.47      125.51      5.45 o
   5   7   1       22.87       25.29      7.69 o
  -4   8   1      259.26      214.30      9.01 o
  -3   8   1       40.60       49.21      5.32 o
  -2   8   1       37.02       47.25      3.92 o
  -1   8   1      186.39      208.59      5.08 o
   0   8   1       31.75       43.06      2.89 o
   1   8   1      186.40      205.24      3.69 o
   2   8   1       37.18       52.48      3.14 o
   3   8   1       40.58       51.35      4.27 o
   4   8   1      257.05      220.69      5.96 o
  -3   9   1       57.55       49.26     10.80 o
  -2   9   1      123.80      111.33      7.46 o
  -1   9   1      218.96      209.78      5.29 o
   0   9   1       23.32       18.38      3.33 o
   1   9   1      220.21      218.12      5.24 o
   2   9   1      123.22      120.05      6.34 o
   3   9   1       57.32       53.55      6.24 o
  -2  10   1        1.28        4.34     14.22 o
  -1  10   1      135.14      121.50      7.51 o
   0  10   1       10.63       21.55      6.71 o
   1  10   1      131.51      114.60      7.64 o
   2  10   1        1.36        5.50     10.35 o
  -6   0   2      618.63      590.20     19.15 o
  -4   0   2      107.43      107.07     15.82 o
  -2   0   2     4441.15     4607.75    116.27 o
   2   0   2     4443.27     4522.29     93.09 o
   4   0   2      109.55      106.21      3.05 o
   6   0   2      624.67      627.96     13.50 o
  -7   1   2       95.87       88.32     18.67 o
  -6   1   2      150.32      154.55     10.71 o
  -5   1   2      296.27      296.52      7.40 o
  -4   1   2      490.71      465.25      9.84 o
  -3   1   2      543.10      570.32      9.10 o
  -2   1   2     2344.25     2410.45     32.66 o
  -1   1   2      496.27      513.77      6.82 o
   0   1   2      672.39      813.34     14.51 o
   1   1   2      501.96      521.22      6.89 o
   2   1   2     2328.07     2392.41     30.73 o
   3   1   2      537.56      553.57      7.33 o
   4   1   2      483.91      465.41      6.09 o
   5   1   2      294.95      299.08      5.09 o
   6   1   2      144.99      159.87      5.56 o
   7   1   2       97.12       88.53     18.74 o
  -7   2   2      135.63      129.10     31.75 o
  -6   2   2       82.61       79.39      8.08 o
  -5   2   2      297.34      273.54      7.30 o
  -4   2   2      315.50      325.60      6.00 o
  -3   2   2      307.50      318.01      4.78 o
  -2   2   2      390.41      400.13      6.01 o
  -1   2   2     1945.36     1899.70     24.12 o
   0   2   2     2124.23     2382.01     29.47 o
   1   2   2     1948.23     1920.82     23.34 o
   2   2   2      389.93      401.40      5.32 o
   3   2   2      303.02      320.20      4.56 o
   4   2   2      315.43      329.99      4.85 o
   5   2   2      294.08      292.18      3.93 o
   6   2   2       83.15       73.24      2.99 o
   7   2   2      136.64      121.08      8.95 o
  -7   3   2       43.13       47.97     26.45 o
  -6   3   2      158.12      136.71      6.71 o
  -5   3   2      101.35      105.44      3.62 o
  -4   3   2      624.44      656.50      9.82 o
  -3   3   2      588.45      575.91      8.66 o
  -2   3   2       71.80      105.26      2.73 o
  -1   3   2     3014.91     3019.22     33.51 o
   0   3   2      260.79      222.63      3.31 o
   1   3   2     3038.35     3018.38     35.36 o
   2   3   2       70.14      108.79      1.88 o
   3   3   2      594.36      579.81      7.23 o
   4   3   2      616.88      641.41      8.21 o
   5   3   2      100.43      108.42      3.09 o
   6   3   2      157.47      153.54      4.16 o
   7   3   2       44.81       53.52      8.05 o
  -6   4   2        2.84        4.17      9.99 o
  -5   4   2      131.59      133.83      4.50 o
  -4   4   2      481.57      495.38      7.92 o
  -3   4   2      251.59      258.84      4.48 o
  -2   4   2      845.82      886.61     13.77 o
  -1   4   2     1536.46     1601.25     18.29 o
   0   4   2      769.47      837.38     11.58 o
   1   4   2     1551.31     1614.06     18.21 o
   2   4   2      850.12      893.53     12.39 o
   3   4   2      249.94      253.97      3.47 o
   4   4   2      483.64      502.81      6.31 o
   5   4   2      129.23      131.26      3.36 o
   6   4   2        2.95        0.42      4.38 o
  -6   5   2       58.20       60.21     10.65 o
  -5   5   2      168.11      174.58      5.26 o
  -4   5   2      146.82      149.81      3.85 o
  -3   5   2      862.61      870.85     13.92 o
  -2   5   2      307.54      321.07      5.35 o
  -1   5   2      152.53      134.37      2.43 o
   1   5   2      147.96      126.80      2.30 o
   2   5   2      306.85      328.22      4.75 o
   3   5   2      863.72      878.46     10.62 o
   4   5   2      146.19      151.01      2.97 o
   5   5   2      167.54      178.31      4.16 o
   6   5   2       58.49       58.24      7.24 o
  -6   6   2       19.76       16.32     20.29 o
  -5   6   2       39.56       29.78      6.71 o
  -4   6   2       31.08       31.31      3.82 o
  -3   6   2      284.75      293.77      5.67 o
  -2   6   2      577.54      626.16      8.73 o
  -1   6   2      166.65      171.61      3.04 o
   0   6   2      138.51      140.80      2.72 o
   1   6   2      165.44      163.86      2.65 o
   2   6   2      576.12      607.37      9.67 o
   3   6   2      280.39      291.90      4.66 o
   4   6   2       30.99       23.54      2.71 o
   5   6   2       38.81       37.80      4.86 o
   6   6   2       20.09       27.89      9.79 o
  -5   7   2       39.55       50.61      8.81 o
  -4   7   2      171.82      167.30      6.70 o
  -3   7   2      102.09      117.36      3.88 o
  -2   7   2      407.69      424.90      7.09 o
  -1   7   2      497.45      476.07      6.69 o
   0   7   2      235.40      249.19      4.04 o
   1   7   2      499.13      476.20      6.40 o
   2   7   2      411.40      423.33      5.42 o
   3   7   2      103.87      127.63      3.18 o
   4   7   2      172.26      156.87      6.29 o
   5   7   2       40.83       50.52      7.37 o
  -4   8   2      274.49      245.35      9.12 o
  -3   8   2       98.94       86.33      8.27 o
  -2   8   2      372.88      364.32      6.70 o
  -1   8   2      229.68      229.80      4.31 o
   0   8   2        6.43        9.29      2.74 o
   1   8   2      227.27      226.07      4.06 o
   2   8   2      369.37      362.73      6.08 o
   3   8   2       99.73       88.88      4.52 o
   4   8   2      271.22      254.92      7.94 o
  -3   9   2        8.70       16.05     10.81 o
  -2   9   2      230.83      255.99      9.04 o
  -1   9   2       35.36       38.69      5.44 o
   0   9   2       59.88       64.16      4.17 o
   1   9   2       35.10       46.43      5.57 o
   2   9   2      231.56      241.11      5.74 o
   3   9   2        8.51       13.16      6.95 o
  -2  10   2       31.41       36.25     21.88 o
  -1  10   2       93.75       84.72      8.98 o
   0  10   2      342.08      346.17      9.80 o
   1  10   2       93.73       82.86      7.81 o
   2  10   2       31.95       31.97     11.34 o
  -7   0   3       13.20       15.76     15.11 o
  -5   0   3      358.51      376.41     19.91 o
  -3   0   3      508.43      572.16     25.87 o
  -1   0   3      487.43      473.33     10.43 o
   1   0   3      487.48      481.40      8.08 o
   3   0   3      507.60      545.93      9.69 o
   5   0   3      357.04      388.98      7.72 o
   7   0   3       13.01        8.78     18.52 o
  -7   1   3      191.93      205.74     21.99 o
  -6   1   3       25.17       32.80      5.06 o
  -5   1   3     1273.33     1277.56     24.29 o
  -4   1   3      723.95      746.93     14.83 o
  -3   1   3      256.76      253.17      4.68 o
  -2   1   3     1216.41     1230.21     17.03 o
  -1   1   3     2276.61     2130.39     29.52 o
   0   1   3      127.91      111.16      2.07 o
   1   1   3     2280.93     2165.92     25.48 o
   2   1   3     1218.50     1215.88     15.42 o
   3   1   3      245.49      248.56      3.72 o
   4   1   3      730.42      734.88      9.14 o
   5   1   3     1262.56     1236.41     15.02 o
   6   1   3       24.30       39.00      3.71 o
   7   1   3      189.71      203.85     11.44 o
  -7   2   3      122.23       97.52     21.85 o
  -6   2   3       13.09       16.91      5.52 o
  -5   2   3      304.75      302.53     11.88 o
  -4   2   3      206.19      200.75      4.94 o
  -3   2   3      217.60      256.39      4.25 o
  -2   2   3      443.50      486.50      7.54 o
  -1   2   3     1222.20     1316.74     16.74 o
   0   2   3       11.85       10.60      0.75 o
   1   2   3     1222.04     1311.23     21.27 o
   2   2   3      444.56      463.14      6.15 o
   3   2   3      217.03      249.24      3.76 o
   4   2   3      205.48      192.73      3.33 o
   5   2   3      304.76      289.90      4.48 o
   6   2   3       13.21        2.40      3.78 o
   7   2   3      122.26      115.21     18.75 o
  -7   3   3      118.96      116.94     35.83 o
  -6   3   3      240.83      264.63     13.01 o
  -5   3   3      164.68      148.77      4.28 o
  -4   3   3     1073.00     1060.40     15.35 o
  -3   3   3      612.00      587.87      8.94 o
  -2   3   3     1224.64     1222.02     15.84 o
  -1   3   3     1315.92     1375.23     16.55 o
   0   3   3       33.51       21.46      1.05 o
   1   3   3     1297.78     1368.30     17.17 o
   2   3   3     1203.16     1208.80     12.80 o
   3   3   3      607.54      599.43      7.09 o
   4   3   3     1076.28     1059.22     12.80 o
   5   3   3      160.13      156.10      3.46 o
   6   3   3      240.81      248.07      5.23 o
   7   3   3      117.89      115.89     15.79 o
  -6   4   3       16.73       13.18     13.31 o
  -5   4   3       43.48       46.37      2.83 o
  -4   4   3      460.25      459.87      7.31 o
  -3   4   3      279.86      271.29      5.62 o
  -2   4   3      205.41      213.87      3.53 o
  -1   4   3       16.27       11.99      1.49 o
   0   4   3      329.20      322.68      4.45 o
   1   4   3       16.20       16.95      2.46 o
   2   4   3      205.18      217.20      3.07 o
   3   4   3      279.53      270.73      3.60 o
   4   4   3      459.13      441.14      5.78 o
   5   4   3       43.44       45.66      3.42 o
   6   4   3       16.87       19.74      4.91 o
  -6   5   3       63.32       64.32      8.24 o
  -5   5   3       91.77       91.90      5.64 o
  -4   5   3      454.70      460.82      7.49 o
  -3   5   3      458.10      490.01      8.36 o
  -2   5   3      565.20      533.26      8.21 o
  -1   5   3      321.13      337.00      4.77 o
   0   5   3     3349.73     3207.66     42.27 o
   1   5   3      320.60      338.71      4.32 o
   2   5   3      573.79      545.63      6.85 o
   3   5   3      458.68      486.64      6.14 o
   4   5   3      458.24      453.56      5.93 o
   5   5   3       91.82      100.14      4.33 o
   6   5   3       65.33       78.42      6.40 o
  -6   6   3        4.90       20.56     13.11 o
  -5   6   3       27.16       23.18      6.35 o
  -4   6   3        8.80       10.96      4.34 o
  -3   6   3      310.07      314.48      5.89 o
  -2   6   3       56.45       65.02      5.04 o
  -1   6   3       23.80       25.77      1.74 o
   0   6   3        0.28        0.88      1.63 o
   1   6   3       23.63       26.54      2.15 o
   2   6   3       56.53       69.48      2.39 o
   3   6   3      309.86      302.02      7.20 o
   4   6   3        8.73       13.51      2.68 o
   5   6   3       27.17       24.32      4.32 o
   6   6   3        4.81        7.37      7.65 o
  -5   7   3       62.34       65.57     11.80 o
  -4   7   3      133.76      135.14      5.64 o
  -3   7   3      353.05      348.06      7.52 o
  -2   7   3      217.16      225.08      5.02 o
  -1   7   3      192.58      220.47      4.21 o
   0   7   3       44.02       56.44      2.42 o
   1   7   3      191.46      209.37      3.54 o
   2   7   3      217.71      224.17      3.55 o
   3   7   3      358.12      343.16      5.07 o
   4   7   3      134.21      147.56      5.69 o
   5   7   3       62.63       65.35      8.44 o
  -4   8   3       50.60       36.60     11.39 o
  -3   8   3      107.63      107.88      9.16 o
  -2   8   3       50.72       52.77      5.81 o
  -1   8   3       43.82       46.73      4.42 o
   0   8   3        8.92       10.05      3.90 o
   1   8   3       44.01       37.08      2.60 o
   2   8   3       50.63       48.76      3.49 o
   3   8   3      107.71       97.85      4.48 o
   4   8   3       50.73       41.48      6.73 o
  -3   9   3      128.53      123.05     11.89 o
  -2   9   3      156.51      146.93      7.95 o
  -1   9   3      256.94      262.03      7.64 o
   0   9   3       88.26       79.51      5.43 o
   1   9   3      259.77      274.68      5.70 o
   2   9   3      157.99      153.71      6.95 o
   3   9   3      131.32      130.83      7.53 o
  -2  10   3       10.61        5.27     23.55 o
  -1  10   3        4.90        3.20      8.42 o
   0  10   3        9.60       13.04      8.08 o
   1  10   3        4.84        8.76      9.10 o
   2  10   3       10.62       19.43     13.13 o
  -6   0   4      781.14      777.41     31.84 o
  -4   0   4      509.34      534.66     18.85 o
  -2   0   4     1028.03      874.58     36.08 o
   0   0   4     1526.04     1680.52     28.12 o
   2   0   4     1038.86      895.91     16.63 o
   4   0   4      513.22      533.40      9.73 o
   6   0   4      784.50      738.62     14.01 o
  -7   1   4       24.63       32.20     29.74 o
  -6   1   4      786.78      744.41     18.36 o
  -5   1   4      198.36      228.98      7.30 o
  -4   1   4      379.35      372.65      9.48 o
  -3   1   4      622.88      685.04     11.72 o
  -2   1   4      374.75      363.25      6.61 o
  -1   1   4      322.27      352.46      5.17 o
   0   1   4     1161.60     1077.89     17.69 o
   1   1   4      317.24      349.08      4.96 o
   2   1   4      365.17      357.05      4.83 o
   3   1   4      616.28      657.89      8.12 o
   4   1   4      381.39      355.68      5.28 o
   5   1   4      198.67      231.33      3.83 o
   6   1   4      787.69      753.67     10.33 o
   7   1   4       24.51       36.86     10.25 o
  -6   2   4      233.92      240.75     12.77 o
  -5   2   4       70.09       80.48      7.40 o
  -4   2   4      250.16      250.25      5.41 o
  -3   2   4      196.89      204.95      3.87 o
  -2   2   4      494.44      482.67      7.20 o
  -1   2   4      666.72      671.89      8.88 o
   0   2   4      184.06      167.27      2.25 o
   1   2   4      672.15      674.74      7.80 o
   2   2   4      493.88      486.16      6.00 o
   3   2   4      199.17      208.36      3.29 o
   4   2   4      253.27      245.21      3.73 o
   5   2   4       71.27       73.34      2.46 o
   6   2   4      236.77      245.01      4.68 o
   7   2   4      199.16      203.09     18.54 o
  -7   3   4       99.97       88.48     27.30 o
  -6   3   4      256.10      258.63     14.43 o
  -5   3   4      234.69      222.05      5.40 o
  -4   3   4      496.80      483.27      7.60 o
  -3   3   4      830.09      806.64     11.83 o
  -2   3   4      103.93      181.45      3.35 o
  -1   3   4     2297.36     2117.01     27.16 o
   0   3   4        1.71       10.82      0.90 o
   1   3   4     2294.62     2157.65     25.24 o
   2   3   4      105.82      176.46      2.48 o
   3   3   4      842.43      813.59      9.36 o
   4   3   4      495.77      478.44      6.75 o
   5   3   4      240.27      234.60      3.98 o
   6   3   4      257.77      248.88      5.12 o
   7   3   4       96.91       70.81     15.77 o
  -6   4   4        9.88        7.32      5.36 o
  -5   4   4        3.47        3.06      3.68 o
  -4   4   4       37.88       29.06      2.65 o
  -3   4   4        6.16        8.92      2.05 o
  -2   4   4       21.58       24.70      1.37 o
  -1   4   4      436.68      400.47      5.09 o
   0   4   4      209.70      188.45      3.96 o
   1   4   4      439.07      400.00      5.08 o
   2   4   4       21.92       27.40      1.45 o
   3   4   4        5.46        7.89      2.02 o
   4   4   4       38.32       36.24      2.93 o
   5   4   4        3.31        8.70      3.02 o
   6   4   4        9.82       26.58      5.19 o
  -6   5   4       13.26        6.39     13.70 o
  -5   5   4      299.42      301.08      7.66 o
  -4   5   4        6.65        9.79      3.28 o
  -3   5   4      548.43      535.81      8.40 o
  -2   5   4       57.24       67.14      5.40 o
  -1   5   4      466.26      493.88      6.72 o
   0   5   4      376.03      476.88      8.27 o
   1   5   4      453.63      464.39      5.70 o
   2   5   4       57.51       68.33      3.31 o
   3   5   4      551.35      541.95      6.66 o
   4   5   4        6.62       10.40      2.22 o
   5   5   4      299.74      307.05      5.99 o
   6   5   4       12.90        7.69      6.50 o
  -6   6   4       11.67       15.22     15.68 o
  -5   6   4       61.11       59.96      7.26 o
  -4   6   4       18.97       16.72      3.26 o
  -3   6   4       62.00       65.31      3.14 o
  -2   6   4      158.02      159.28      6.13 o
  -1   6   4       18.43       20.39      1.62 o
   0   6   4       70.08       89.05      2.76 o
   1   6   4       19.32       20.42      2.88 o
   2   6   4      156.98      166.57      4.20 o
   3   6   4       63.12       60.98      2.79 o
   4   6   4       18.76        9.89      2.90 o
   5   6   4       61.17       72.10      5.67 o
   6   6   4       11.87       11.30     12.43 o
  -5   7   4       29.87       29.69     10.00 o
  -4   7   4       83.72      102.13      6.58 o
  -3   7   4       68.43       82.23      5.15 o
  -2   7   4       61.36       61.13      4.10 o
  -1   7   4      719.75      700.90      9.22 o
   0   7   4     1133.05     1172.27     15.57 o
   1   7   4      724.53      687.58      9.96 o
   2   7   4       63.04       61.51      2.54 o
   3   7   4       69.04       79.34      3.20 o
   4   7   4       84.35       91.35      5.35 o
   5   7   4       30.28       42.80      9.50 o
  -4   8   4       28.46       39.87      9.25 o
  -3   8   4       42.20       36.38      6.78 o
  -2   8   4       21.70       16.17      6.25 o
  -1   8   4       28.95       21.61      3.19 o
   0   8   4       16.02       11.33      4.73 o
   1   8   4       28.31       28.15      2.93 o
   2   8   4       22.29       24.14      3.83 o
   3   8   4       42.02       47.80      5.29 o
   4   8   4       28.83       30.28      6.32 o
  -3   9   4       64.56       62.89     10.72 o
  -2   9   4      217.78      219.20      9.82 o
  -1   9   4       58.56       54.06      5.60 o
   0   9   4      127.23      138.23      5.68 o
   1   9   4       59.47       57.99      4.69 o
   2   9   4      216.20      214.64      6.26 o
   3   9   4       64.06       61.60      8.38 o
  -1  10   4       27.85       14.96     10.40 o
   0  10   4        2.28       12.81      8.37 o
   1  10   4       27.85       27.08     11.73 o
  -5   0   5      129.74      148.18      9.73 o
  -3   0   5     2792.03     2894.33    104.67 o
  -1   0   5     3122.30     2909.72     61.64 o
   1   0   5     3107.20     3016.57     47.77 o
   3   0   5     2786.59     2849.66     46.05 o
   5   0   5      134.85      130.22      4.13 o
   7   0   5       90.29       91.91     37.62 o
  -6   1   5       39.35       33.70      9.89 o
  -5   1   5      739.06      712.48     20.97 o
  -4   1   5      237.68      227.53     10.69 o
  -3   1   5      562.81      592.78     11.70 o
  -2   1   5     1305.88     1418.25     23.65 o
  -1   1   5       75.18       60.04      2.18 o
   0   1   5      140.74      116.99      2.28 o
   1   1   5       78.71       65.92      1.48 o
   2   1   5     1310.57     1421.31     17.32 o
   3   1   5      556.72      581.66      6.93 o
   4   1   5      240.27      235.76      3.65 o
   5   1   5      744.42      699.73      8.56 o
   6   1   5       39.00       46.45      3.27 o
   7   1   5      245.15      235.94     16.45 o
  -6   2   5      213.64      206.83     11.99 o
  -5   2   5      217.50      188.93      6.74 o
  -4   2   5      147.49      155.95      4.03 o
  -3   2   5      977.00      970.12     16.60 o
  -2   2   5      285.46      306.59      4.93 o
  -1   2   5     1618.36     1535.66     19.66 o
   0   2   5     1104.98      937.25     11.27 o
   1   2   5     1628.34     1550.54     18.38 o
   2   2   5      289.99      313.22      4.32 o
   3   2   5      983.87      987.42     12.40 o
   4   2   5      143.50      153.22      4.20 o
   5   2   5      216.46      194.58      3.60 o
   6   2   5      215.12      213.75      4.72 o
   7   2   5      122.43      122.43     12.30 o
  -6   3   5      261.05      280.41     19.56 o
  -5   3   5       57.37       51.06      3.56 o
  -4   3   5       12.63       22.01      2.04 o
  -3   3   5      130.11      131.56      3.69 o
  -2   3   5      279.86      246.21      4.76 o
  -1   3   5      529.18      587.38      7.89 o
   0   3   5       35.41       36.69      1.11 o
   1   3   5      524.34      573.15      6.89 o
   2   3   5      276.87      252.26      3.43 o
   3   3   5      129.66      128.75      2.42 o
   4   3   5       12.15       26.12      2.77 o
   5   3   5       57.14       58.29      3.27 o
   6   3   5      260.65      268.83      5.64 o
   7   3   5      174.52      163.27     15.99 o
  -6   4   5      209.53      248.60     32.22 o
  -5   4   5      144.16      143.51      4.17 o
  -4   4   5      506.87      499.64      8.28 o
  -3   4   5       66.06       72.56      3.89 o
  -2   4   5      465.38      460.54      7.66 o
  -1   4   5      499.46      589.77      8.17 o
   0   4   5       10.28       22.57      1.25 o
   1   4   5      500.30      594.39      7.17 o
   2   4   5      475.64      465.22      5.81 o
   3   4   5       65.86       75.52      2.18 o
   4   4   5      508.77      491.27      6.33 o
   5   4   5      144.51      138.92      3.42 o
   6   4   5      210.08      210.26      5.69 o
  -6   5   5       15.33       20.35     15.18 o
  -5   5   5       89.29       99.28      4.93 o
  -4   5   5       72.01       73.90      2.61 o
  -3   5   5        4.96       -0.82      2.56 o
  -2   5   5      358.98      351.57      6.25 o
  -1   5   5       73.54       75.16      2.38 o
   0   5   5     1354.55     1290.29     16.65 o
   1   5   5       73.37       76.95      1.96 o
   2   5   5      362.36      350.40      5.01 o
   3   5   5        5.03        6.41      1.61 o
   4   5   5       74.03       72.91      2.29 o
   5   5   5       89.74       90.86      4.13 o
   6   5   5       16.39       18.91      7.01 o
  -5   6   5       70.26       81.43      9.32 o
  -4   6   5      128.40      141.16      5.12 o
  -3   6   5      142.22      138.92      4.48 o
  -2   6   5      178.84      167.90      4.46 o
  -1   6   5      275.67      293.60      4.65 o
   0   6   5      115.21       99.56      2.75 o
   1   6   5      277.14      285.37      3.99 o
   2   6   5      178.10      172.88      3.16 o
   3   6   5      143.58      138.33      4.35 o
   4   6   5      129.61      148.70      3.69 o
   5   6   5       70.55       69.01      5.89 o
  -5   7   5        4.30        9.79     11.24 o
  -4   7   5      109.64      117.18      6.61 o
  -3   7   5       17.69       18.10      6.08 o
  -2   7   5       34.22       41.05      3.88 o
  -1   7   5       33.04       50.06      4.30 o
   0   7   5        1.64        8.73      2.84 o
   1   7   5       32.37       44.60      1.94 o
   2   7   5       34.05       39.15      3.16 o
   3   7   5       17.57       22.74      3.95 o
   4   7   5      109.63      124.78      6.25 o
   5   7   5        4.45        2.17      9.20 o
  -4   8   5       12.25       17.09      9.32 o
  -3   8   5       17.10       32.84      5.05 o
  -2   8   5       49.41       48.54      6.51 o
  -1   8   5        4.49        9.29      3.62 o
   0   8   5       73.36       81.89      3.28 o
   1   8   5        5.22        4.13      3.65 o
   2   8   5       48.82       41.98      3.58 o
   3   8   5       17.66       23.95      4.32 o
   4   8   5       12.02       21.22      8.72 o
  -3   9   5       27.08       27.78     12.10 o
  -2   9   5       24.61       30.66     10.86 o
  -1   9   5       74.71       74.69      5.64 o
   0   9   5       25.32       26.65      6.21 o
   1   9   5       75.77       77.09      7.26 o
   2   9   5       24.83       20.69      5.61 o
   3   9   5       27.60       29.11      6.87 o
  -1  10   5        4.21        0.67     14.78 o
   0  10   5        3.05       17.86     10.62 o
   1  10   5        4.70       11.44     11.60 o
  -6   0   6      396.23      374.01     23.02 o
  -4   0   6      791.39      768.18     30.85 o
  -2   0   6     3446.02     3247.56    104.20 o
   0   0   6     1745.35     1763.63     25.46 o
   2   0   6     3491.97     3363.60     53.11 o
   4   0   6      801.16      762.47     13.40 o
   6   0   6      389.00      370.98      9.29 o
  -6   1   6       88.91       86.28     22.02 o
  -5   1   6        9.28       -0.32      6.44 o
  -4   1   6       77.40       85.84      5.61 o
  -3   1   6      313.30      331.99      5.76 o
  -2   1   6      668.38      791.36     12.52 o
  -1   1   6       50.72       50.85      1.94 o
   0   1   6      271.06      285.98      4.63 o
   1   1   6       50.19       48.17      1.12 o
   2   1   6      666.76      778.35      9.77 o
   3   1   6      312.38      329.98      4.27 o
   4   1   6       76.44       80.11      2.04 o
   5   1   6        9.38       12.73      2.48 o
   6   1   6       88.80       79.03      4.12 o
   7   1   6        2.73        7.03     11.07 o
  -6   2   6       64.60       62.40     13.05 o
  -5   2   6      471.68      459.53     20.02 o
  -4   2   6      482.66      455.31     13.66 o
  -3   2   6      684.92      693.58     12.44 o
  -2   2   6      942.04      913.92     13.12 o
  -1   2   6       62.62       78.45      2.24 o
   0   2   6     1148.70     1131.25     14.44 o
   1   2   6       67.04       86.36      1.71 o
   2   2   6      940.19      939.95     11.54 o
   3   2   6      688.98      700.19      9.08 o
   4   2   6      485.78      439.09      5.96 o
   5   2   6      472.10      467.83      6.52 o
   6   2   6       64.13       77.13      4.37 o
   7   2   6       24.21       28.53     11.29 o
  -6   3   6       19.68        6.65     10.39 o
  -5   3   6       54.09       39.67      3.53 o
  -4   3   6      299.75      286.65      7.64 o
  -3   3   6       65.86       63.87      3.85 o
  -2   3   6       29.43       36.36      2.32 o
  -1   3   6      238.32      275.80      4.98 o
   0   3   6        8.90        3.53      1.22 o
   1   3   6      240.27      269.20      4.50 o
   2   3   6       29.13       36.62      1.24 o
   3   3   6       66.66       69.31      2.10 o
   4   3   6      299.69      286.27      4.32 o
   5   3   6       54.74       47.05      2.76 o
   6   3   6       19.58       16.74      4.82 o
  -6   4   6       15.17        6.53     20.37 o
  -5   4   6      465.43      460.63     16.46 o
  -4   4   6       12.11       17.40      2.74 o
  -3   4   6      401.21      395.85      8.57 o
  -2   4   6      136.40      140.42      3.01 o
  -1   4   6      688.64      593.15      8.21 o
   0   4   6      463.30      421.56      5.93 o
   1   4   6      688.32      597.23      6.83 o
   2   4   6      136.56      147.16      3.19 o
   3   4   6      400.65      381.35      4.95 o
   4   4   6       11.95       22.03      2.68 o
   5   4   6      464.42      462.47      6.36 o
   6   4   6       14.59       18.44      4.73 o
  -6   5   6        2.50       -1.31     14.00 o
  -5   5   6       55.36       48.01      7.21 o
  -4   5   6       91.54       80.59      3.37 o
  -3   5   6       29.98       26.09      2.77 o
  -2   5   6      138.48      148.63      3.42 o
  -1   5   6       32.55       30.53      2.22 o
   0   5   6      343.30      390.32      5.72 o
   1   5   6       33.04       37.78      2.37 o
   2   5   6      138.83      146.94      2.67 o
   3   5   6       30.69       25.58      1.62 o
   4   5   6       91.82       91.23      2.56 o
   5   5   6       55.00       49.02      4.48 o
   6   5   6        2.53        1.64      7.81 o
  -5   6   6      268.32      266.76      9.96 o
  -4   6   6       46.36       51.54      5.24 o
  -3   6   6      287.12      274.63      5.74 o
  -2   6   6       40.31       52.54      5.87 o
  -1   6   6      198.86      198.30      4.71 o
   0   6   6       21.66       31.22      2.22 o
   1   6   6      200.27      199.60      4.06 o
   2   6   6       40.70       49.14      2.53 o
   3   6   6      290.13      268.98      4.31 o
   4   6   6       46.89       49.37      3.01 o
   5   6   6      267.77      259.67      6.85 o
  -5   7   6       40.68       36.21     12.03 o
  -4   7   6       98.98       81.60      7.27 o
  -3   7   6        6.26        7.82      5.22 o
  -2   7   6       38.50       26.14      3.15 o
  -1   7   6       47.70       49.13      2.50 o
   0   7   6       26.85       30.11      2.51 o
   1   7   6       47.63       40.62      2.03 o
   2   7   6       38.97       31.79      2.10 o
   3   7   6        6.38       10.45      4.76 o
   4   7   6       99.64       86.34      5.27 o
   5   7   6       40.84       41.72      8.58 o
  -4   8   6      273.41      260.09     10.16 o
  -3   8   6       53.16       61.62      6.92 o
  -2   8   6       86.68       88.28      5.81 o
  -1   8   6       56.18       60.61      5.12 o
   0   8   6        5.21       19.28      5.46 o
   1   8   6       55.53       63.59      5.14 o
   2   8   6       89.02       91.56      4.01 o
   3   8   6       53.38       54.55      5.94 o
   4   8   6      274.73      271.72      9.48 o
  -3   9   6        2.43        5.56     19.13 o
  -2   9   6       13.05       13.42     12.40 o
  -1   9   6        7.67        4.56      6.91 o
   0   9   6        7.06        5.95      5.06 o
   1   9   6        7.66       10.84      6.44 o
   2   9   6       13.30        8.76      6.85 o
   3   9   6        2.44        4.43      8.64 o
  -1  10   6       28.50       10.49     16.04 o
   0  10   6       39.26       41.05     11.26 o
   1  10   6       28.66       32.15     12.44 o
  -5   0   7      390.20      379.81     17.87 o
  -3   0   7      565.01      487.30     22.66 o
  -1   0   7      673.83      603.61     11.31 o
   1   0   7      672.73      605.70     10.13 o
   3   0   7      572.20      513.96      8.23 o
   5   0   7      393.95      369.27      7.01 o
   7   0   7       96.51      136.71     20.74 o
  -6   1   7       46.36       38.24     11.03 o
  -5   1   7        4.14        4.78      8.26 o
  -4   1   7       24.61       37.57     13.71 o
  -3   1   7      148.57      154.85      3.29 o
  -2   1   7      341.88      341.41      7.29 o
  -1   1   7      834.49      812.31     11.60 o
   0   1   7      285.45      265.56      3.98 o
   1   1   7      835.04      805.25      9.36 o
   2   1   7      340.44      348.51      4.27 o
   3   1   7      145.63      148.30      2.40 o
   4   1   7       24.44       28.23      2.32 o
   5   1   7        3.95       -0.41      2.26 o
   6   1   7       46.37       40.71      3.98 o
   7   1   7       27.86       31.35     10.75 o
  -6   2   7       39.74       46.62     13.62 o
  -5   2   7      139.63      141.38      7.20 o
  -4   2   7      231.14      242.84      7.91 o
  -3   2   7      675.10      636.30     10.60 o
  -2   2   7      310.27      285.02      4.66 o
  -1   2   7      463.13      406.10      5.84 o
   0   2   7      656.07      590.29      9.54 o
   1   2   7      476.86      437.89      5.83 o
   2   2   7      309.51      284.94      4.33 o
   3   2   7      689.69      654.61      7.65 o
   4   2   7      231.65      232.83      3.54 o
   5   2   7      141.19      148.68      4.84 o
   6   2   7       39.30       38.93      4.00 o
   7   2   7       92.24      100.92     18.30 o
  -6   3   7        3.21       -8.03     14.96 o
  -5   3   7       48.45       38.83      6.23 o
  -4   3   7        3.84        8.85      2.36 o
  -3   3   7      101.61       92.46      2.70 o
  -2   3   7      304.77      297.34      5.27 o
  -1   3   7       35.97       51.55      1.59 o
   0   3   7       67.89       52.62      1.26 o
   1   3   7       36.99       50.56      1.41 o
   2   3   7      304.21      296.81      3.97 o
   3   3   7      102.38       98.92      2.11 o
   4   3   7        4.07        6.70      2.58 o
   5   3   7       49.40       39.37      2.46 o
   6   3   7        2.99       13.78      6.29 o
  -6   4   7      271.06      282.75     22.23 o
  -5   4   7       27.64       21.64      6.15 o
  -4   4   7      648.11      630.40     10.58 o
  -3   4   7       17.38       30.63      2.33 o
  -2   4   7      539.26      531.67      8.12 o
  -1   4   7        7.54       25.13      2.13 o
   0   4   7      141.29      116.72      2.69 o
   1   4   7        7.84       25.73      1.11 o
   2   4   7      549.01      528.57      6.55 o
   3   4   7       18.27       30.05      2.04 o
   4   4   7      650.43      623.75      7.74 o
   5   4   7       28.75       29.44      3.71 o
   6   4   7      269.67      290.35      6.95 o
  -6   5   7      148.75      173.80     16.68 o
  -5   5   7       52.20       50.17      5.95 o
  -4   5   7       17.89        7.64      3.95 o
  -3   5   7       25.83       29.99      2.38 o
  -2   5   7       87.51       93.12      2.54 o
  -1   5   7       50.94       54.86      1.84 o
   0   5   7       28.84       20.09      2.21 o
   1   5   7       50.93       53.69      1.68 o
   2   5   7       88.02       86.80      2.00 o
   3   5   7       25.83       28.75      2.20 o
   4   5   7       17.19       17.94      2.80 o
   5   5   7       51.95       38.44      4.93 o
   6   5   7      148.47      175.92      6.41 o
  -5   6   7      179.23      177.58      7.99 o
  -4   6   7      208.01      204.93      6.05 o
  -3   6   7      223.10      219.46      7.93 o
  -2   6   7      269.99      270.58      5.94 o
  -1   6   7        3.28       15.76      2.01 o
   0   6   7      293.06      277.76      4.50 o
   1   6   7        3.33        8.66      2.50 o
   2   6   7      270.27      270.92      3.88 o
   3   6   7      222.42      215.70      3.61 o
   4   6   7      207.68      220.06      4.19 o
   5   6   7      178.15      179.01      5.99 o
  -5   7   7       62.73       82.71     15.81 o
  -4   7   7       37.19       39.01     10.13 o
  -3   7   7      101.86      100.63      5.09 o
  -2   7   7       63.95       61.97      5.88 o
  -1   7   7       12.86       15.29      3.17 o
   0   7   7      102.60       93.46      2.89 o
   1   7   7       12.81        9.04      2.36 o
   2   7   7       63.11       61.70      2.91 o
   3   7   7      101.05       96.91      4.25 o
   4   7   7       36.91       39.11      5.64 o
   5   7   7       63.17       57.44     10.56 o
  -4   8   7       58.40       73.63     10.28 o
  -3   8   7      156.59      145.14      6.83 o
  -2   8   7      103.56      107.32      6.74 o
  -1   8   7      151.76      150.27      4.94 o
   0   8   7       84.61       79.64      4.24 o
   1   8   7      151.40      159.54      4.89 o
   2   8   7      102.68       95.12      4.00 o
   3   8   7      155.63      136.42      5.28 o
   4   8   7       58.12       65.47      8.01 o
  -3   9   7       23.40       18.43     16.43 o
  -2   9   7       14.50       12.15     10.03 o
  -1   9   7       52.98       47.32      7.59 o
   0   9   7        4.73        6.05      6.65 o
   1   9   7       52.62       56.34      7.04 o
   2   9   7       14.45       10.78      6.71 o
   3   9   7       22.96       15.54     10.88 o
   0  10   7        0.41        8.80     14.12 o
  -6   0   8       78.20       76.76     17.92 o
  -4   0   8      339.84      321.34     15.70 o
  -2   0   8      696.00      646.62     16.97 o
   0   0   8        7.10        9.90      1.68 o
   2   0   8      705.90      642.39     12.25 o
   4   0   8      342.96      327.02      5.98 o
   6   0   8       79.40       98.30      6.53 o
  -6   1   8      108.42      109.87      7.38 o
  -5   1   8      109.37      111.35      7.83 o
  -4   1   8      359.87      342.81     17.81 o
  -3   1   8      128.78      129.16      3.32 o
  -2   1   8      958.86      926.79     14.60 o
  -1   1   8      104.84      143.17      3.14 o
   0   1   8     4099.21     4415.17     55.25 o
   1   1   8      103.22      138.49      2.49 o
   2   1   8      957.22      928.68     10.37 o
   3   1   8      129.95      130.72      2.12 o
   4   1   8      358.74      347.46      4.95 o
   5   1   8      109.21      117.12      2.81 o
   6   1   8      108.29      113.24      5.09 o
   7   1   8       31.79       44.16     12.37 o
  -6   2   8       66.31       51.17     29.36 o
  -5   2   8       60.38       46.74      6.75 o
  -4   2   8       77.09       65.68      3.79 o
  -3   2   8      198.61      196.79      4.14 o
  -2   2   8      374.62      375.56      6.88 o
  -1   2   8      290.44      293.30      4.82 o
   0   2   8      565.06      569.45      8.24 o
   1   2   8      296.19      302.41      4.35 o
   2   2   8      376.68      368.42      5.01 o
   3   2   8      201.81      205.07      3.05 o
   4   2   8       77.02       70.06      2.04 o
   5   2   8       60.14       53.96      2.93 o
   6   2   8       68.42       68.61      5.16 o
  -6   3   8       36.85       49.14     23.54 o
  -5   3   8       25.16       31.30      5.60 o
  -4   3   8       94.84      100.60      6.63 o
  -3   3   8      123.43      112.76      3.28 o
  -2   3   8     1190.93     1280.46     17.96 o
  -1   3   8      926.73      855.83     11.43 o
   0   3   8     1381.16     1320.42     18.19 o
   1   3   8      920.69      859.85     10.61 o
   2   3   8     1187.71     1273.87     15.56 o
   3   3   8      121.77      113.50      2.50 o
   4   3   8       92.02       96.23      2.28 o
   5   3   8       26.03       32.34      2.66 o
   6   3   8       36.58       38.04      5.23 o
  -6   4   8       76.67      113.84     18.89 o
  -5   4   8       27.87       40.98      6.51 o
  -4   4   8       32.36       26.31      3.10 o
  -3   4   8      328.95      328.13      5.76 o
  -2   4   8       43.06       40.88      1.93 o
  -1   4   8      237.67      224.95      3.71 o
   0   4   8      271.49      268.53      4.05 o
   1   4   8      237.63      221.64      2.99 o
   2   4   8       44.02       40.84      1.95 o
   3   4   8      328.81      337.12      4.47 o
   4   4   8       31.85       26.43      2.24 o
   5   4   8       29.28       42.33      3.06 o
   6   4   8       75.79       90.22      6.67 o
  -6   5   8       36.83       34.09     19.68 o
  -5   5   8       88.50      106.81      7.43 o
  -4   5   8       94.07       97.78      4.67 o
  -3   5   8      449.95      449.22      7.89 o
  -2   5   8       74.81       87.53      2.57 o
  -1   5   8      477.32      418.65      6.28 o
   0   5   8        7.40       21.89      3.14 o
   1   5   8      474.90      425.40      5.46 o
   2   5   8       75.13       85.19      2.58 o
   3   5   8      443.19      436.88      5.64 o
   4   5   8       94.75       88.77      3.00 o
   5   5   8       90.80      107.29      4.54 o
   6   5   8       36.53       44.83      8.99 o
  -5   6   8      119.38      144.95      8.07 o
  -4   6   8       69.47       53.39      5.99 o
  -3   6   8      171.18      159.10      5.00 o
  -2   6   8       10.75        9.70      2.74 o
  -1   6   8       61.44       63.52      2.70 o
   0   6   8        3.91       13.92      2.03 o
   1   6   8       62.18       65.97      2.46 o
   2   6   8       10.96       15.30      2.15 o
   3   6   8      171.67      164.77      3.31 o
   4   6   8       68.28       56.26      3.58 o
   5   6   8      120.28      134.57      5.98 o
  -5   7   8       99.04       87.67     21.86 o
  -4   7   8        9.07       21.48      7.34 o
  -3   7   8       44.17       56.07      6.43 o
  -2   7   8       27.05       26.49      4.44 o
  -1   7   8       52.09       51.13      4.70 o
   0   7   8       20.07       33.76      2.40 o
   1   7   8       53.31       46.46      2.89 o
   2   7   8       26.77       34.57      2.63 o
   3   7   8       45.26       56.17      3.68 o
   4   7   8        9.34        5.82      6.52 o
   5   7   8       97.98      118.95     12.75 o
  -4   8   8      124.30      146.21     16.37 o
  -3   8   8       18.37       11.22     10.35 o
  -2   8   8       77.56       72.24      5.87 o
  -1   8   8       13.74        2.05      5.65 o
   0   8   8        0.77        5.68      4.62 o
   1   8   8       13.69       17.62      4.65 o
   2   8   8       78.53       74.89      4.35 o
   3   8   8       17.66       11.71      4.82 o
   4   8   8      124.71      134.74     10.32 o
  -2   9   8        3.55        8.34     13.29 o
  -1   9   8        2.37       -0.84      7.84 o
   0   9   8       11.68       13.29      8.77 o
   1   9   8        2.37        7.81      8.42 o
   2   9   8        3.48       11.76      8.49 o
  -5   0   9       22.60       20.92     11.59 o
  -3   0   9       32.84       34.80     12.20 o
  -1   0   9     1945.40     2190.15     39.57 o
   1   0   9     1949.60     2237.16     38.97 o
   3   0   9       33.97       37.20      2.22 o
   5   0   9       22.93       12.58      5.24 o
  -6   1   9       11.98       17.75      9.14 o
  -5   1   9      233.45      235.13      9.69 o
  -4   1   9       33.13       47.98      6.29 o
  -3   1   9      704.27      621.36     18.58 o
  -2   1   9       80.20       89.90      4.30 o
  -1   1   9     3285.11     3389.51     46.99 o
   0   1   9     2691.44     2563.52     34.71 o
   1   1   9     3268.90     3432.49     37.98 o
   2   1   9       78.43       84.01      1.69 o
   3   1   9      708.95      644.29      7.24 o
   4   1   9       32.09       53.61      2.97 o
   5   1   9      232.51      235.81      3.85 o
   6   1   9       12.47       16.38      4.59 o
  -6   2   9        2.73        1.27     26.34 o
  -5   2   9       10.08        7.72     12.74 o
  -4   2   9       98.22       96.93      2.87 o
  -3   2   9       31.31       25.99      1.90 o
  -2   2   9      251.72      280.24      4.82 o
  -1   2   9      203.95      239.67      4.10 o
   0   2   9       53.42       44.84      3.43 o
   1   2   9      204.83      231.92      3.88 o
   2   2   9      249.58      283.43      3.78 o
   3   2   9       31.88       29.47      1.78 o
   4   2   9       99.31       97.95      2.49 o
   5   2   9       10.19       12.59      2.82 o
   6   2   9        2.87        8.98      5.70 o
  -6   3   9      135.39      164.36     34.63 o
  -5   3   9      450.75      443.10     12.28 o
  -4   3   9      658.44      665.30     12.41 o
  -3   3   9      290.35      283.10      6.12 o
  -2   3   9      359.71      358.17      7.35 o
  -1   3   9      477.85      508.56      7.28 o
   0   3   9      860.32      802.64     11.42 o
   1   3   9      484.78      523.13      6.72 o
   2   3   9      350.76      346.65      4.85 o
   3   3   9      293.03      289.96      5.54 o
   4   3   9      656.66      673.71      8.21 o
   5   3   9      454.35      449.47      6.02 o
   6   3   9      136.10      146.12      7.50 o
  -6   4   9      138.80      129.66     21.17 o
  -5   4   9       57.17       64.81      7.17 o
  -4   4   9       70.40       56.28      3.69 o
  -3   4   9      140.79      153.99      3.56 o
  -2   4   9        8.93        7.96      2.04 o
  -1   4   9      138.72      141.58      2.88 o
   0   4   9       11.81       14.44      2.23 o
   1   4   9      138.64      143.42      4.52 o
   2   4   9        9.22       10.37      2.46 o
   3   4   9      141.14      147.17      3.36 o
   4   4   9       71.60       59.91      2.71 o
   5   4   9       57.19       45.87      4.32 o
   6   4   9      139.08      148.50      9.65 o
  -5   5   9        5.69       11.48      7.19 o
  -4   5   9      176.55      185.27      6.37 o
  -3   5   9       66.33       92.11      4.65 o
  -2   5   9      499.95      459.76      9.06 o
  -1   5   9        4.45       36.07      3.06 o
   0   5   9      510.27      471.54      7.25 o
   1   5   9        4.54       28.57      2.40 o
   2   5   9      498.28      469.81      6.06 o
   3   5   9       66.78       92.15      2.35 o
   4   5   9      179.12      183.72      3.39 o
   5   5   9        5.81        8.35      5.01 o
  -5   6   9      114.80      119.20      9.25 o
  -4   6   9        4.44       -3.43      6.64 o
  -3   6   9       26.76       19.74      3.69 o
  -2   6   9        1.30        6.29      4.15 o
  -1   6   9       31.53       27.65      3.94 o
   0   6   9        4.19        8.06      4.38 o
   1   6   9       31.79       25.64      3.33 o
   2   6   9        1.12        2.60      1.97 o
   3   6   9       27.14       20.29      2.56 o
   4   6   9        4.21        2.65      5.39 o
   5   6   9      115.22      123.32      7.03 o
  -4   7   9       88.27       78.23      8.85 o
  -3   7   9        9.71       14.83      5.44 o
  -2   7   9      219.92      212.36      7.48 o
  -1   7   9      150.19      155.24      4.32 o
   0   7   9      316.87      302.23      6.03 o
   1   7   9      149.25      156.10      4.28 o
   2   7   9      218.27      208.76      4.15 o
   3   7   9        8.96       15.26      4.22 o
   4   7   9       86.82       73.98      7.05 o
  -3   8   9        9.24        3.25     10.01 o
  -2   8   9        0.28        2.94      7.38 o
  -1   8   9       13.12        6.87      6.90 o
   0   8   9        1.42       -2.03      6.28 o
   1   8   9       13.07       13.46      5.49 o
   2   8   9        0.31        3.92      4.73 o
   3   8   9        9.09       12.43      4.69 o
  -2   9   9       28.94       24.98     15.13 o
  -1   9   9      168.24      168.80      9.18 o
   0   9   9        0.13       -0.97      8.24 o
   1   9   9      165.82      150.32      7.89 o
   2   9   9       29.68       38.77     12.11 o
  -6   0  10        4.68       12.90     23.16 o
  -4   0  10      399.64      399.37     12.32 o
  -2   0  10      386.65      371.44     11.38 o
   0   0  10        3.16       31.48      3.02 o
   2   0  10      385.76      365.77      6.72 o
   4   0  10      396.45      400.98      7.12 o
   6   0  10        4.75       -1.76      7.04 o
  -6   1  10      164.59      167.06     12.87 o
  -5   1  10      110.34      119.14      8.41 o
  -4   1  10     1066.95     1033.27     20.80 o
  -3   1  10      270.25      280.34      5.85 o
  -2   1  10      769.47      711.31     14.93 o
  -1   1  10       19.55       31.21      3.93 o
   0   1  10      697.56      740.97     11.91 o
   1   1  10       19.00       24.63      1.51 o
   2   1  10      769.97      725.69      8.60 o
   3   1  10      272.11      273.75      3.52 o
   4   1  10     1069.96     1073.36     12.26 o
   5   1  10      109.36      123.20      2.97 o
   6   1  10      166.12      177.27      6.00 o
  -6   2  10       32.12       44.32     19.76 o
  -5   2  10       66.33       44.82      8.96 o
  -4   2  10      493.59      489.37      9.41 o
  -3   2  10      121.90      123.52      3.53 o
  -2   2  10      276.23      267.69      5.00 o
  -1   2  10      163.41      179.22      3.44 o
   0   2  10      496.49      620.10      9.80 o
   1   2  10      164.50      172.82      3.16 o
   2   2  10      273.64      255.59      3.93 o
   3   2  10      121.39      122.44      2.10 o
   4   2  10      490.93      498.31      5.80 o
   5   2  10       66.10       56.64      3.11 o
   6   2  10       31.65       30.24      6.87 o
  -6   3  10       60.67       85.80     27.20 o
  -5   3  10      170.65      171.30      8.85 o
  -4   3  10       54.00       63.07      3.45 o
  -3   3  10      156.32      144.23      3.70 o
  -2   3  10      800.54      803.09     12.72 o
  -1   3  10     1428.89     1334.63     19.58 o
   0   3  10      291.72      276.26      4.49 o
   1   3  10     1432.05     1375.71     20.40 o
   2   3  10      795.50      778.58     10.68 o
   3   3  10      156.90      148.78      2.80 o
   4   3  10       54.89       63.42      2.66 o
   5   3  10      166.16      178.09      4.42 o
   6   3  10       61.11       72.02      7.00 o
  -6   4  10       43.50       51.96     17.11 o
  -5   4  10       48.93       70.91     14.05 o
  -4   4  10        1.31        2.37      3.48 o
  -3   4  10       90.54       91.10      3.25 o
  -2   4  10       16.25       14.45      2.50 o
  -1   4  10      229.33      251.64      4.19 o
   0   4  10       64.58       69.04      1.91 o
   1   4  10      231.15      255.58      4.13 o
   2   4  10       15.96       16.03      1.71 o
   3   4  10       90.85       90.06      2.19 o
   4   4  10        1.24        3.44      2.36 o
   5   4  10       48.20       60.07      5.59 o
   6   4  10       43.17       30.19      8.57 o
  -5   5  10      261.51      248.41      7.40 o
  -4   5  10       10.47       12.52      5.71 o
  -3   5  10      353.17      339.93      6.08 o
  -2   5  10      168.13      180.94      3.90 o
  -1   5  10      955.97      924.45     12.49 o
   0   5  10        4.74       17.58      2.07 o
   1   5  10      959.03      903.25     12.23 o
   2   5  10      167.75      173.61      4.17 o
   3   5  10      346.10      338.11      4.72 o
   4   5  10       10.79       11.21      3.52 o
   5   5  10      259.39      246.83      6.19 o
  -5   6  10        4.83       10.31     10.38 o
  -4   6  10       52.13       41.45      7.70 o
  -3   6  10       28.00       27.97      4.00 o
  -2   6  10      199.06      192.37      5.05 o
  -1   6  10       46.12       37.80      2.66 o
   0   6  10        2.34        2.82      1.93 o
   1   6  10       46.14       40.54      3.13 o
   2   6  10      198.98      186.84      3.21 o
   3   6  10       27.81       27.02      3.18 o
   4   6  10       52.06       50.54      5.22 o
   5   6  10        4.61        8.73      9.22 o
  -4   7  10       42.06       52.82     11.53 o
  -3   7  10      226.00      231.82      8.11 o
  -2   7  10      343.36      341.75      7.65 o
  -1   7  10       70.28       79.76      4.51 o
   0   7  10       23.95       38.48      5.51 o
   1   7  10       69.05       60.41      3.10 o
   2   7  10      340.06      340.71      5.95 o
   3   7  10      227.89      226.18      5.02 o
   4   7  10       41.86       47.12      6.22 o
  -3   8  10       11.74       14.05     13.46 o
  -2   8  10       39.94       36.61      6.66 o
  -1   8  10       31.59       29.89      5.64 o
   0   8  10        0.36        1.74      5.56 o
   1   8  10       31.37       29.49      5.12 o
   2   8  10       40.01       32.90      4.74 o
   3   8  10       11.88       18.69      7.44 o
  -2   9  10       37.52       45.40     17.25 o
  -1   9  10       59.56       48.44      9.24 o
   0   9  10      213.76      239.32     10.60 o
   1   9  10       58.76       53.46      7.73 o
   2   9  10       38.13       58.92     13.16 o
  -5   0  11      475.00      445.09     26.50 o
  -3   0  11     1136.45     1057.23     30.10 o
  -1   0  11       91.31       74.64      5.52 o
   1   0  11       94.79       74.08      2.82 o
   3   0  11     1118.53     1097.32     16.66 o
   5   0  11      469.12      462.51      8.42 o
  -6   1  11       11.18       10.58     20.55 o
  -5   1  11       89.60       94.54     16.02 o
  -4   1  11      245.27      238.06      5.89 o
  -3   1  11     1778.71     1781.06     29.64 o
  -2   1  11       74.74       78.41      2.38 o
  -1   1  11      613.06      557.43      8.25 o
   0   1  11     1129.53     1090.38     14.29 o
   1   1  11      605.98      533.36      7.83 o
   2   1  11       75.51       77.34      1.65 o
   3   1  11     1768.07     1752.67     18.62 o
   4   1  11      242.80      243.13      4.78 o
   5   1  11       85.71       81.76      3.53 o
   6   1  11       11.58       20.51      5.42 o
  -6   2  11        9.31       -8.15     23.39 o
  -5   2  11      102.92       87.97     12.78 o
  -4   2  11       41.40       33.63      3.20 o
  -3   2  11       92.11       98.02      2.96 o
  -2   2  11      669.65      616.90      9.40 o
  -1   2  11      595.11      571.05      9.62 o
   0   2  11        4.86       13.17      2.92 o
   1   2  11      596.29      589.53      7.48 o
   2   2  11      667.58      609.35      7.75 o
   3   2  11       89.64       86.84      1.91 o
   4   2  11       42.62       34.44      2.07 o
   5   2  11       99.58       92.87      3.41 o
   6   2  11        9.33       10.26      6.37 o
  -6   3  11       11.64       15.70     33.63 o
  -5   3  11      362.67      375.29     12.67 o
  -4   3  11      250.06      223.01      5.83 o
  -3   3  11      134.02      137.35      6.32 o
  -2   3  11      748.16      754.83     12.10 o
  -1   3  11      197.58      198.07      3.82 o
   0   3  11      312.47      288.90      5.29 o
   1   3  11      201.71      200.62      3.39 o
   2   3  11      754.52      736.93      8.98 o
   3   3  11      131.87      136.64      3.16 o
   4   3  11      244.90      215.95      3.38 o
   5   3  11      361.60      352.79      5.61 o
   6   3  11       12.18       17.30      6.08 o
  -6   4  11       12.09       23.50     44.94 o
  -5   4  11      188.11      160.68      6.30 o
  -4   4  11      153.07      148.29      7.54 o
  -3   4  11      202.89      199.70      4.59 o
  -2   4  11      424.93      400.60      6.61 o
  -1   4  11      483.52      468.92      7.32 o
   0   4  11      208.43      171.96      3.35 o
   1   4  11      480.12      456.35      6.23 o
   2   4  11      421.68      406.18      5.36 o
   3   4  11      201.01      193.16      3.51 o
   4   4  11      152.35      150.89      2.99 o
   5   4  11      186.61      161.70      4.78 o
   6   4  11       12.99       15.47     11.63 o
  -5   5  11       29.97       35.01      9.25 o
  -4   5  11       74.61       97.97      6.92 o
  -3   5  11      110.33      104.99      3.83 o
  -2   5  11      605.09      575.89      9.14 o
  -1   5  11      156.96      170.93      4.05 o
   0   5  11       24.31       18.24      2.04 o
   1   5  11      157.40      174.14      4.78 o
   2   5  11      606.91      588.66      7.92 o
   3   5  11      109.75      100.49      3.65 o
   4   5  11       74.43       80.13      4.18 o
   5   5  11       30.20       36.30      7.06 o
  -5   6  11       13.30       18.81     15.90 o
  -4   6  11       95.92       96.29      7.86 o
  -3   6  11       12.83       13.13      4.49 o
  -2   6  11      162.17      171.54      4.28 o
  -1   6  11       61.26       61.81      3.23 o
   0   6  11      387.84      369.86      7.04 o
   1   6  11       61.54       65.85      2.30 o
   2   6  11      163.31      169.78      3.58 o
   3   6  11       12.90       13.09      3.76 o
   4   6  11       96.30      100.32      5.83 o
   5   6  11       13.12       14.76     11.43 o
  -4   7  11       45.38       47.51     12.78 o
  -3   7  11       80.71       78.98      9.00 o
  -2   7  11      114.67      122.77      6.11 o
  -1   7  11      139.80      129.47      4.43 o
   0   7  11      354.44      348.18     11.18 o
   1   7  11      142.37      144.45      5.48 o
   2   7  11      113.34      106.89      5.46 o
   3   7  11       79.72       87.92      5.59 o
   4   7  11       45.31       55.06      9.33 o
  -3   8  11      119.08       99.73     14.19 o
  -2   8  11       24.12       26.50      9.98 o
  -1   8  11      270.19      261.79      8.34 o
   0   8  11       68.31       59.79      6.58 o
   1   8  11      271.35      264.90      6.47 o
   2   8  11       24.66       19.34      6.75 o
   3   8  11      120.49      112.15      8.78 o
  -1   9  11       71.20       59.71     15.88 o
   0   9  11       13.63       17.61     12.44 o
   1   9  11       70.55       76.10     12.56 o
  -6   0  12      328.34      307.08     27.46 o
  -4   0  12      148.39      141.69      7.53 o
  -2   0  12      465.91      443.21     13.64 o
   0   0  12     2112.61     2177.29     55.88 o
   2   0  12      467.83      440.84      8.18 o
   4   0  12      156.91      163.47      4.06 o
   6   0  12      323.52      316.49     10.73 o
  -6   1  12       59.14       44.13     40.82 o
  -5   1  12       26.78       32.42      7.75 o
  -4   1  12      543.62      532.84     11.29 o
  -3   1  12      433.51      440.67      8.86 o
  -2   1  12       13.73       14.45      2.56 o
  -1   1  12       15.84       19.91      1.93 o
   0   1  12       68.33       77.79      2.62 o
   1   1  12       15.83       18.52      0.91 o
   2   1  12       14.43       17.99      2.15 o
   3   1  12      434.26      444.85      5.59 o
   4   1  12      537.76      523.04      6.10 o
   5   1  12       27.24       28.99      3.24 o
   6   1  12       58.56       62.03      6.03 o
  -6   2  12      318.08      327.69     33.56 o
  -5   2  12      342.09      333.09     12.73 o
  -4   2  12      280.66      266.71      6.16 o
  -3   2  12      114.72      120.23      3.36 o
  -2   2  12      178.73      182.90      3.68 o
  -1   2  12      433.17      409.10      6.58 o
   0   2  12      121.92      117.82      2.68 o
   1   2  12      429.31      396.07      5.84 o
   2   2  12      170.49      167.32      3.05 o
   3   2  12      111.37      114.58      2.25 o
   4   2  12      275.85      255.05      3.71 o
   5   2  12      344.43      346.77      5.47 o
   6   2  12      317.52      310.55      6.99 o
  -5   3  12       13.65       22.14      7.12 o
  -4   3  12       97.60       86.54      5.12 o
  -3   3  12      369.14      327.36      7.40 o
  -2   3  12      574.63      589.49      9.14 o
  -1   3  12       73.15       67.22      2.44 o
   0   3  12        0.52        5.97      1.66 o
   1   3  12       71.41       63.12      2.50 o
   2   3  12      571.67      567.20      7.19 o
   3   3  12      366.79      337.23      4.51 o
   4   3  12       96.39       82.19      3.34 o
   5   3  12       13.76       13.57      3.91 o
   6   3  12       49.89       25.47      9.00 o
  -5   4  12      161.36      161.50      7.47 o
  -4   4  12       15.50       22.98      5.16 o
  -3   4  12      440.21      420.56      8.91 o
  -2   4  12       44.16       62.00      4.66 o
  -1   4  12     1011.70      923.04     15.55 o
   0   4  12       14.04       40.21      2.99 o
   1   4  12      998.38      919.47     12.42 o
   2   4  12       45.70       57.20      1.87 o
   3   4  12      442.50      432.79      5.39 o
   4   4  12       15.53       15.28      2.41 o
   5   4  12      163.94      176.86      5.66 o
  -5   5  12        1.53        0.43     11.70 o
  -4   5  12       23.02       21.05      8.30 o
  -3   5  12      120.45       96.29      4.93 o
  -2   5  12      144.21      129.81      5.78 o
  -1   5  12      401.40      400.17      7.55 o
   0   5  12      251.90      245.48      4.97 o
   1   5  12      402.93      414.28      6.61 o
   2   5  12      144.40      139.86      2.74 o
   3   5  12      119.11       95.58      3.86 o
   4   5  12       23.20       24.98      4.21 o
   5   5  12        1.76       -0.68      6.80 o
  -4   6  12       22.46       38.13     10.42 o
  -3   6  12      185.27      188.23      5.34 o
  -2   6  12       95.21       86.09      4.35 o
  -1   6  12      356.97      349.92      6.43 o
   0   6  12     1859.77     1848.68     28.03 o
   1   6  12      354.06      346.83      5.73 o
   2   6  12       96.37       89.48      3.68 o
   3   6  12      185.37      181.78      5.20 o
   4   6  12       22.83       22.23      6.12 o
  -4   7  12        1.04        6.00     10.32 o
  -3   7  12       20.19       16.27      8.85 o
  -2   7  12      189.99      180.42      6.05 o
  -1   7  12        4.31        9.01      3.97 o
   0   7  12       31.17       38.11      3.70 o
   1   7  12        4.43       15.31      4.95 o
   2   7  12      190.45      186.05      6.21 o
   3   7  12       20.65       23.66      6.11 o
   4   7  12        1.00        3.04      9.83 o
  -3   8  12       24.58       13.58     16.32 o
  -2   8  12      118.92      124.01     14.21 o
  -1   8  12      312.02      310.83     11.35 o
   0   8  12      410.67      372.65      9.83 o
   1   8  12      315.76      302.73      8.48 o
   2   8  12      116.81      131.25      9.83 o
   3   8  12       24.35       24.59     14.60 o
   0   9  12       85.01       81.77     12.67 o
  -5   0  13      857.84      791.17     34.30 o
  -3   0  13      397.38      399.16     12.61 o
  -1   0  13      579.71      519.67     15.07 o
   1   0  13      572.05      541.21     10.12 o
   3   0  13      384.75      388.76      7.28 o
   5   0  13      860.05      823.33     13.93 o
  -5   1  13       76.87       65.54      6.16 o
  -4   1  13       55.24       58.20      4.39 o
  -3   1  13      580.92      586.08     11.02 o
  -2   1  13      496.70      503.80      8.53 o
  -1   1  13      104.72      107.06      2.60 o
   0   1  13        5.62        7.21      1.71 o
   1   1  13      105.57      104.54      1.95 o
   2   1  13      497.10      504.95      5.99 o
   3   1  13      581.87      596.63      7.46 o
   4   1  13       55.47       66.30      2.53 o
   5   1  13       77.61       66.57      4.10 o
   6   1  13        1.51        1.00      8.98 o
  -5   2  13       63.43       69.15     13.90 o
  -4   2  13      103.06      108.73      6.02 o
  -3   2  13      426.96      428.28      7.86 o
  -2   2  13      438.85      385.37      6.49 o
  -1   2  13      882.56      891.01     15.36 o
   0   2  13      477.81      447.30      7.08 o
   1   2  13      878.06      905.37     13.03 o
   2   2  13      434.68      380.84      5.82 o
   3   2  13      434.39      425.52      5.42 o
   4   2  13      106.64      107.55      3.74 o
   5   2  13       65.57       62.75      4.71 o
   6   2  13      116.44      141.30      7.85 o
  -5   3  13       28.61       34.72      9.39 o
  -4   3  13      158.87      175.77     10.15 o
  -3   3  13      130.42      121.67      6.47 o
  -2   3  13       84.81       96.12      3.01 o
  -1   3  13      675.13      667.63      9.57 o
   0   3  13      105.55       91.62      2.66 o
   1   3  13      675.26      666.54      8.54 o
   2   3  13       85.16       91.18      2.95 o
   3   3  13      130.81      125.57      2.53 o
   4   3  13      158.12      158.06      3.29 o
   5   3  13       28.66       31.92      4.66 o
  -5   4  13       52.21       63.62      9.74 o
  -4   4  13      259.88      289.93      7.73 o
  -3   4  13       86.42       85.92      4.69 o
  -2   4  13       56.53       60.68      3.87 o
  -1   4  13       88.07       87.47      2.90 o
   0   4  13     1743.66     1667.45     25.37 o
   1   4  13       86.37       87.98      2.74 o
   2   4  13       56.07       59.22      2.21 o
   3   4  13       86.52       84.58      2.68 o
   4   4  13      257.49      278.11      4.45 o
   5   4  13       51.35       52.01      4.37 o
  -5   5  13       49.57       39.36     12.71 o
  -4   5  13        9.99       10.66      9.25 o
  -3   5  13       28.88       22.11      4.37 o
  -2   5  13      104.49      107.22      3.66 o
  -1   5  13      326.24      330.45      9.78 o
   0   5  13       37.61       40.87      2.64 o
   1   5  13      326.30      329.98      6.67 o
   2   5  13      105.43      108.17      6.35 o
   3   5  13       29.07       23.13      2.84 o
   4   5  13        9.78        6.52      3.81 o
   5   5  13       49.56       49.00     10.23 o
  -4   6  13      161.49      164.52     11.40 o
  -3   6  13       76.47       84.51      5.06 o
  -2   6  13      168.10      160.33      6.41 o
  -1   6  13      403.99      407.17      6.56 o
   0   6  13      616.56      585.19     10.40 o
   1   6  13      400.35      386.73      7.34 o
   2   6  13      168.36      170.11      4.39 o
   3   6  13       76.12       82.35      5.63 o
   4   6  13      161.38      185.78      7.76 o
  -3   7  13       13.56        8.89     10.29 o
  -2   7  13       45.98       41.55      5.02 o
  -1   7  13      416.23      366.22      8.40 o
   0   7  13      256.36      219.55      6.83 o
   1   7  13      416.24      384.72      8.48 o
   2   7  13       45.60       42.09      5.38 o
   3   7  13       13.54       14.89      6.75 o
  -2   8  13      234.59      223.52     29.60 o
  -1   8  13      286.61      279.84     11.00 o
   0   8  13       64.98       63.29      9.91 o
   1   8  13      284.65      264.04      8.21 o
   2   8  13      233.94      226.69     12.32 o
  -4   0  14      471.60      473.40     15.69 o
  -2   0  14     2693.11     2762.49     74.13 o
   0   0  14      295.81      313.82      9.67 o
   2   0  14     2687.52     2771.70     39.71 o
   4   0  14      479.09      474.39      7.75 o
   6   0  14        5.09        2.68     14.05 o
  -5   1  14       17.04       19.09      6.91 o
  -4   1  14      122.13      118.61      5.82 o
  -3   1  14      314.04      313.74      6.70 o
  -2   1  14      998.85      971.19     15.85 o
  -1   1  14      143.08      144.76      4.36 o
   0   1  14      527.45      522.39      8.54 o
   1   1  14      141.58      142.48      2.75 o
   2   1  14     1007.65      991.72     11.56 o
   3   1  14      312.21      313.17      5.33 o
   4   1  14      122.13      129.55      3.01 o
   5   1  14       16.63       20.28      4.65 o
   6   1  14       69.42       72.23      8.32 o
  -5   2  14      182.51      190.35      8.53 o
  -4   2  14      402.07      396.84      8.59 o
  -3   2  14       43.45       64.77      3.48 o
  -2   2  14      598.65      634.61     10.06 o
  -1   2  14      755.43      775.90     11.65 o
   0   2  14      459.98      441.46      7.07 o
   1   2  14      763.79      764.78     10.49 o
   2   2  14      594.12      627.62      8.29 o
   3   2  14       41.19       62.76      3.32 o
   4   2  14      398.87      386.58      5.30 o
   5   2  14      180.92      188.36      5.91 o
  -5   3  14       17.16       10.83     10.51 o
  -4   3  14      225.06      226.66      6.50 o
  -3   3  14      496.93      529.37      9.48 o
  -2   3  14      271.87      266.61      5.13 o
  -1   3  14      251.48      246.20      4.81 o
   0   3  14       29.84       36.01      3.06 o
   1   3  14      256.82      261.03      4.41 o
   2   3  14      274.46      270.60      4.61 o
   3   3  14      499.84      527.94      6.65 o
   4   3  14      227.74      235.15      3.90 o
   5   3  14       18.24       29.94      5.74 o
  -5   4  14       28.84       33.25     12.10 o
  -4   4  14       49.14       62.32      6.74 o
  -3   4  14      180.70      182.74      9.82 o
  -2   4  14      156.16      152.70      4.13 o
  -1   4  14      421.93      397.49      6.76 o
   0   4  14     1325.67     1385.75     21.36 o
   1   4  14      422.64      403.29      6.69 o
   2   4  14      158.09      159.46      3.08 o
   3   4  14      181.05      186.26      3.21 o
   4   4  14       48.66       61.57      3.34 o
   5   4  14       27.05       35.87      6.84 o
  -4   5  14       55.07       60.71      9.43 o
  -3   5  14      125.48      149.65      5.57 o
  -2   5  14      112.55      119.32      9.34 o
  -1   5  14       77.61       67.86      3.41 o
   0   5  14      577.52      573.75     13.53 o
   1   5  14       79.27       67.17      3.07 o
   2   5  14      112.58      116.82      4.80 o
   3   5  14      123.78      134.66      4.06 o
   4   5  14       55.15       60.14      5.19 o
  -4   6  14       17.37       29.07     15.25 o
  -3   6  14      161.71      180.18     10.32 o
  -2   6  14        1.80        1.86      4.93 o
  -1   6  14       82.84       90.32      5.04 o
   0   6  14        0.05       14.32      5.05 o
   1   6  14       80.77       94.38      5.28 o
   2   6  14        2.04        7.40      5.56 o
   3   6  14      161.29      178.02      5.88 o
   4   6  14       17.18       17.52      6.80 o
  -3   7  14        7.41        8.17     11.89 o
  -2   7  14       44.14       41.60      7.49 o
  -1   7  14      159.72      168.85      7.36 o
   0   7  14      118.82       92.76      7.88 o
   1   7  14      159.55      166.99     11.96 o
   2   7  14       45.00       40.63      7.20 o
   3   7  14        7.86       12.58      9.23 o
  -1   8  14        5.30       17.97     11.77 o
   0   8  14       16.05       11.69     13.27 o
   1   8  14        5.44        4.51     10.57 o
  -5   0  15       19.64       21.83     13.54 o
  -3   0  15      298.39      296.05     16.43 o
  -1   0  15      703.53      655.15     15.30 o
   1   0  15      709.64      675.68     12.57 o
   3   0  15      296.20      305.58      6.07 o
   5   0  15       20.37       19.04      7.31 o
  -5   1  15      275.56      287.78      9.51 o
  -4   1  15      222.13      238.54      8.72 o
  -3   1  15      479.03      474.58     10.99 o
  -2   1  15      359.90      373.11      6.86 o
  -1   1  15      343.24      331.02      6.11 o
   0   1  15      171.53      146.23      3.03 o
   1   1  15      350.91      345.27      5.15 o
   2   1  15      363.65      375.58      5.18 o
   3   1  15      491.06      498.38      6.38 o
   4   1  15      224.05      240.70      4.00 o
   5   1  15      277.43      291.23      6.58 o
  -5   2  15       14.25       17.61     10.57 o
  -4   2  15       16.74       21.36      4.84 o
  -3   2  15      424.67      428.69      8.61 o
  -2   2  15      304.87      283.18      6.46 o
  -1   2  15      381.09      393.91      6.72 o
   0   2  15       33.01       31.08      2.14 o
   1   2  15      383.10      394.43      5.91 o
   2   2  15      304.39      283.07      4.36 o
   3   2  15      426.92      423.29      5.80 o
   4   2  15       16.03       18.22      3.57 o
   5   2  15       15.01       20.07      7.03 o
  -5   3  15       76.84       78.99      9.79 o
  -4   3  15      430.87      442.32      9.69 o
  -3   3  15       22.58       27.48      4.89 o
  -2   3  15      254.11      261.00      6.08 o
  -1   3  15      385.06      374.88      6.71 o
   0   3  15       57.86       58.35      4.01 o
   1   3  15      388.60      393.88      6.09 o
   2   3  15      246.88      247.87      4.13 o
   3   3  15       23.48       22.63      2.97 o
   4   3  15      430.65      437.20      6.00 o
   5   3  15       78.77       88.66      7.23 o
  -5   4  15       18.01       36.68     29.56 o
  -4   4  15      201.49      177.69      8.33 o
  -3   4  15       78.64       79.13      4.95 o
  -2   4  15       84.77       82.45      4.67 o
  -1   4  15       76.81       80.18      3.19 o
   0   4  15        0.85        3.84      3.71 o
   1   4  15       76.48       82.70      3.21 o
   2   4  15       86.38       85.38      2.28 o
   3   4  15       79.21       86.14      4.09 o
   4   4  15      198.72      190.23      5.29 o
   5   4  15       18.25       27.66      9.99 o
  -4   5  15      237.84      236.12     10.78 o
  -3   5  15       45.25       49.39      5.50 o
  -2   5  15      531.71      537.69     10.47 o
  -1   5  15       74.88       72.32      4.77 o
   0   5  15      223.77      237.10      5.54 o
   1   5  15       74.70       75.88      7.66 o
   2   5  15      532.63      538.96      7.60 o
   3   5  15       45.66       46.25      3.71 o
   4   5  15      243.32      240.58      7.23 o
  -3   6  15       46.22       43.49     11.32 o
  -2   6  15       16.26       13.81      9.99 o
  -1   6  15       72.75       58.98      4.45 o
   0   6  15       38.61       51.58      7.06 o
   1   6  15       72.85       58.90      5.94 o
   2   6  15       16.24       15.86      5.96 o
   3   6  15       45.81       46.15      7.96 o
  -2   7  15        0.68       20.68     16.76 o
  -1   7  15       67.69       68.19      6.32 o
   0   7  15       18.25       28.20      6.03 o
   1   7  15       69.25       66.04      7.98 o
   2   7  15        1.00       -3.19      9.79 o
   0   8  15        0.45       23.21     19.81 o
  -4   0  16       41.90       44.53     14.50 o
  -2   0  16      401.11      406.84     14.37 o
   0   0  16        2.28        5.89      2.41 o
   2   0  16      400.44      398.32      7.16 o
   4   0  16       41.86       47.21      5.92 o
  -5   1  16       30.31       33.63     13.60 o
  -4   1  16      288.65      275.19      9.33 o
  -3   1  16       87.81       85.25      7.01 o
  -2   1  16       95.21       93.85      3.92 o
  -1   1  16      354.61      343.86      6.31 o
   0   1  16     1143.40     1074.30     17.73 o
   1   1  16      349.93      331.24      5.35 o
   2   1  16       95.34       95.19      2.35 o
   3   1  16       86.39       88.82      3.46 o
   4   1  16      289.73      295.14      4.80 o
   5   1  16       29.74       33.90      6.59 o
  -5   2  16       17.76        9.79     12.51 o
  -4   2  16       43.81       50.48      6.38 o
  -3   2  16       62.00       61.12      5.66 o
  -2   2  16      145.77      155.02      3.87 o
  -1   2  16       62.68       62.15      2.56 o
   0   2  16      115.99      114.32      3.61 o
   1   2  16       62.74       61.86      2.30 o
   2   2  16      145.45      153.42      3.21 o
   3   2  16       61.87       62.74      3.66 o
   4   2  16       43.62       45.77      4.27 o
   5   2  16       17.76       14.65      6.96 o
  -5   3  16      145.24      150.97     20.75 o
  -4   3  16      102.33      117.87      8.32 o
  -3   3  16      537.81      583.36     10.46 o
  -2   3  16      149.31      159.15      6.83 o
  -1   3  16      545.22      522.77      8.58 o
   0   3  16        9.46       15.82      2.53 o
   1   3  16      544.75      519.96      7.79 o
   2   3  16      149.30      160.86      4.25 o
   3   3  16      548.16      570.93      8.16 o
   4   3  16      104.84      116.18      4.59 o
   5   3  16      148.19      161.27     13.39 o
  -4   4  16      121.86      118.69     10.38 o
  -3   4  16       32.85       24.18      6.33 o
  -2   4  16        1.81        1.53      4.46 o
  -1   4  16       78.18       67.57      3.37 o
   0   4  16        0.41        3.34      2.68 o
   1   4  16       78.27       68.20      3.92 o
   2   4  16        1.77        2.87      2.34 o
   3   4  16       32.86       28.35      4.51 o
   4   4  16      121.51      122.34      6.24 o
  -4   5  16       72.21       62.21     12.53 o
  -3   5  16       51.06       58.48      8.50 o
  -2   5  16       44.13       54.23      8.64 o
  -1   5  16       46.77       46.08      5.54 o
   0   5  16       17.35       27.90      5.52 o
   1   5  16       47.44       47.56      5.69 o
   2   5  16       44.51       50.43      3.57 o
   3   5  16       49.42       53.40      5.01 o
   4   5  16       71.79       70.60     10.03 o
  -3   6  16        1.88        9.26     11.89 o
  -2   6  16       21.68       32.78      8.52 o
  -1   6  16        4.63        5.74      6.40 o
   0   6  16       47.47       42.32      9.81 o
   1   6  16        4.66       -5.82      8.87 o
   2   6  16       21.57       15.78      5.98 o
   3   6  16        1.89        8.53      8.73 o
  -2   7  16       35.03       32.84     18.10 o
  -1   7  16      233.25      226.53     15.82 o
   0   7  16       41.53       55.52     13.50 o
   1   7  16      233.69      231.28     13.74 o
   2   7  16       34.74       34.86     19.45 o
  -5   0  17      110.90      131.79     32.92 o
  -3   0  17      151.07      132.36      9.53 o
  -1   0  17       22.00        7.48      3.89 o
   1   0  17       21.96       21.71      3.48 o
   3   0  17      150.69      149.43      4.41 o
   5   0  17      109.87      126.91     10.48 o
  -5   1  17      101.01      127.19     26.67 o
  -4   1  17       68.03       81.47      9.40 o
  -3   1  17      279.05      274.22     10.51 o
  -2   1  17      317.25      308.75      8.21 o
  -1   1  17      174.59      150.13      4.81 o
   0   1  17      362.90      300.05      5.77 o
   1   1  17      168.73      147.87      5.34 o
   2   1  17      320.88      320.33      4.60 o
   3   1  17      279.34      273.66      4.41 o
   4   1  17       69.13       73.96      4.73 o
   5   1  17      101.97      120.34      7.48 o
  -5   2  17        0.22        5.27     29.67 o
  -4   2  17       72.54       84.91     11.04 o
  -3   2  17       52.06       63.74      4.99 o
  -2   2  17       49.65       47.85      3.30 o
  -1   2  17       42.17       50.58      3.18 o
   0   2  17        3.48       10.42      2.93 o
   1   2  17       42.62       42.85      2.27 o
   2   2  17       50.61       54.59      3.13 o
   3   2  17       51.68       60.70      3.67 o
   4   2  17       72.26       83.60      5.77 o
   5   2  17        0.29        4.18     11.32 o
  -4   3  17       77.15       65.46     10.24 o
  -3   3  17      116.92       99.27      7.02 o
  -2   3  17        8.06        6.32      4.36 o
  -1   3  17      239.19      247.22      5.55 o
   0   3  17      150.86      141.49      4.08 o
   1   3  17      240.18      250.56      5.19 o
   2   3  17        7.58        8.57      3.55 o
   3   3  17      113.65       97.05      4.00 o
   4   3  17       75.84       67.28      6.25 o
  -4   4  17       52.39       67.10     13.02 o
  -3   4  17       76.89       92.59      8.43 o
  -2   4  17      120.46      125.33      6.03 o
  -1   4  17       36.59       31.13      5.05 o
   0   4  17       98.62      100.66      4.74 o
   1   4  17       36.01       38.86      4.12 o
   2   4  17      120.94      124.12      3.73 o
   3   4  17       75.90       90.03      5.98 o
   4   4  17       50.79       52.34      7.03 o
  -3   5  17       28.15       29.24     11.78 o
  -2   5  17      369.18      356.98     11.39 o
  -1   5  17        8.93        7.19      6.64 o
   0   5  17      318.17      318.17      7.59 o
   1   5  17        8.82       12.20      4.01 o
   2   5  17      371.54      341.21      7.42 o
   3   5  17       28.10       29.36      8.77 o
  -2   6  17       99.70      103.89     12.01 o
  -1   6  17       16.99       12.65      5.81 o
   0   6  17       49.24       47.93      9.88 o
   1   6  17       16.98       27.74     11.03 o
   2   6  17      100.44      106.09     11.91 o
  -1   7  17        8.82       21.47     15.17 o
   0   7  17        3.28        9.00     20.06 o
   1   7  17        9.37       43.19     17.70 o
  -4   0  18      135.04      160.09     18.97 o
  -2   0  18      418.13      398.11     14.06 o
   0   0  18      568.83      567.69     13.62 o
   2   0  18      421.92      422.27      8.84 o
   4   0  18      136.19      166.99      7.45 o
  -4   1  18       28.32       24.12      8.87 o
  -3   1  18       37.09       45.47      7.96 o
  -2   1  18       21.64       16.78      6.02 o
  -1   1  18       25.38       27.10      2.82 o
   0   1  18        1.65        7.69      3.04 o
   1   1  18       24.70       23.31      3.32 o
   2   1  18       22.55       23.04      2.72 o
   3   1  18       36.42       32.82      3.64 o
   4   1  18       29.44       22.78      5.18 o
  -4   2  18      300.70      307.11     12.29 o
  -3   2  18      111.02      107.44      7.27 o
  -2   2  18       52.51       59.62      4.47 o
  -1   2  18      110.25      108.30      4.70 o
   0   2  18        1.40        5.20      3.31 o
   1   2  18      109.92      116.15      5.10 o
   2   2  18       52.86       64.13      3.63 o
   3   2  18      110.01      106.12      4.71 o
   4   2  18      299.42      321.71      6.46 o
  -4   3  18       10.98        7.07     14.59 o
  -3   3  18       94.34       88.35      6.79 o
  -2   3  18        8.84        8.14      5.09 o
  -1   3  18      164.00      147.71      4.98 o
   0   3  18      139.39      138.78      4.53 o
   1   3  18      166.61      149.91      4.60 o
   2   3  18        9.39       15.76      3.87 o
   3   3  18       95.96      101.99      5.49 o
   4   3  18       11.53       14.74      9.20 o
  -3   4  18      380.08      409.29     13.33 o
  -2   4  18       19.66       23.62      7.49 o
  -1   4  18       82.46       85.24      6.51 o
   0   4  18       25.29       45.23      5.00 o
   1   4  18       82.93       89.73      5.19 o
   2   4  18       20.28       24.92      5.06 o
   3   4  18      381.45      418.42      8.43 o
  -3   5  18       34.38       26.41     12.34 o
  -2   5  18       52.11       50.53      7.63 o
  -1   5  18       25.00       36.94      8.77 o
   0   5  18        3.81        5.81      5.97 o
   1   5  18       26.52       31.72      7.58 o
   2   5  18       51.96       50.83      6.19 o
   3   5  18       33.30       26.64     11.29 o
  -2   6  18      169.58      187.17     16.82 o
  -1   6  18      122.34      136.76     18.02 o
   0   6  18       97.78       92.30     12.47 o
   1   6  18      122.16      121.60     12.74 o
   2   6  18      170.76      188.12     11.79 o
  -3   0  19      440.48      454.85     16.78 o
  -1   0  19      247.73      243.76      7.64 o
   1   0  19      247.37      258.19     11.50 o
   3   0  19      436.48      456.75     10.77 o
  -4   1  19       83.18       89.03     15.25 o
  -3   1  19       87.19       85.33      9.52 o
  -2   1  19       25.68       19.70     10.17 o
  -1   1  19       75.37       67.95      5.87 o
   0   1  19        2.42        8.24      7.76 o
   1   1  19       75.53       72.63      3.98 o
   2   1  19       25.78       21.05      4.52 o
   3   1  19       87.51       87.37      4.95 o
   4   1  19       83.26       97.60      6.92 o
  -4   2  19      200.16      230.75     15.51 o
  -3   2  19      294.63      333.09      9.65 o
  -2   2  19      133.25      134.91      6.56 o
  -1   2  19      714.55      700.21     13.42 o
   0   2  19       34.53       37.95      4.94 o
   1   2  19      714.12      716.10     13.58 o
   2   2  19      133.98      136.59      5.40 o
   3   2  19      294.33      332.87      6.94 o
   4   2  19      202.33      237.97      8.76 o
  -3   3  19        7.86       15.92     11.17 o
  -2   3  19       11.94       16.80      6.48 o
  -1   3  19       12.77       12.95      4.07 o
   0   3  19       41.39       37.10      5.68 o
   1   3  19       12.75       14.77      5.58 o
   2   3  19       11.97       16.10      4.46 o
   3   3  19        7.87       17.78      7.98 o
  -3   4  19      229.19      254.91     15.74 o
  -2   4  19      207.70      226.66      8.37 o
  -1   4  19       79.59       78.73      8.70 o
   0   4  19      350.96      343.30      7.70 o
   1   4  19       78.43       80.69      7.11 o
   2   4  19      207.10      210.22      6.59 o
   3   4  19      228.26      238.75      9.26 o
  -2   5  19       32.57       25.85     10.43 o
  -1   5  19       39.58       53.47     11.47 o
   0   5  19        0.41        8.73      7.96 o
   1   5  19       39.67       41.97      8.16 o
   2   5  19       32.70       30.89      9.93 o
  -1   6  19        6.39       24.51     19.46 o
   0   6  19      165.34      176.52     14.20 o
   1   6  19        6.19       24.74     16.13 o
  -4   0  20      169.89      189.73     45.08 o
  -2   0  20      489.39      496.18     19.13 o
   0   0  20      801.00      764.78     23.19 o
   2   0  20      487.71      462.63     10.69 o
   4   0  20      168.08      206.43     21.69 o
  -3   1  20       32.53       39.93     13.22 o
  -2   1  20       62.55       65.35     10.20 o
  -1   1  20        4.17        4.60      5.47 o
   0   1  20       41.74       59.23      7.03 o
   1   1  20        4.24        0.29      6.58 o
   2   1  20       62.94       74.85      6.84 o
   3   1  20       32.29       38.06      7.03 o
  -3   2  20       66.57       61.13     11.48 o
  -2   2  20      146.39      154.67      6.49 o
  -1   2  20      172.59      163.89      6.73 o
   0   2  20       45.06       56.13      7.13 o
   1   2  20      172.12      160.22      7.39 o
   2   2  20      144.55      146.16      5.84 o
   3   2  20       66.09       72.33      7.58 o
  -3   3  20       99.97       99.28     14.37 o
  -2   3  20        2.24        6.82      7.41 o
  -1   3  20       87.35       79.69      8.79 o
   0   3  20       28.06       29.94      7.11 o
   1   3  20       87.00       83.43      7.09 o
   2   3  20        2.08       12.54      6.27 o
   3   3  20       98.18       99.28      9.22 o
  -2   4  20       53.70       67.28     11.78 o
  -1   4  20      147.89      146.80      9.26 o
   0   4  20       79.23       93.39      7.06 o
   1   4  20      149.33      146.97      8.72 o
   2   4  20       54.13       58.35      7.49 o
  -1   5  20      138.46      159.55     17.03 o
   0   5  20       37.94       31.56     13.87 o
   1   5  20      137.88      142.14     15.79 o
  -3   0  21       62.78       46.92     19.16 o
  -1   0  21        3.26       -5.77     17.14 o
   1   0  21        3.99        0.80     10.07 o
   3   0  21       63.26       63.00     24.66 o
  -3   1  21       72.46       84.23     16.42 o
  -2   1  21       29.63       29.32     11.89 o
  -1   1  21      322.55      380.61     11.30 o
   0   1  21       86.20       92.46      6.88 o
   1   1  21      321.15      349.25     11.23 o
   2   1  21       29.29       24.75     10.73 o
   3   1  21       71.70       90.51     11.86 o
  -3   2  21        5.93        7.40     15.54 o
  -2   2  21       38.69       33.47     12.70 o
  -1   2  21       68.84       70.67      7.25 o
   0   2  21       18.54        9.54      7.21 o
   1   2  21       69.37       66.39      6.61 o
   2   2  21       39.17       37.20      8.46 o
   3   2  21        6.20        8.69      9.14 o
  -2   3  21      130.69      125.19     11.58 o
  -1   3  21       56.33       77.89      7.89 o
   0   3  21      206.70      235.08      9.33 o
   1   3  21       56.22       73.58      8.29 o
   2   3  21      128.53      121.62     11.02 o
  -1   4  21       21.89       31.03     12.84 o
   0   4  21      123.86       93.33     11.38 o
   1   4  21       21.77       19.31     13.66 o
  -2   0  22       37.40       41.16     19.73 o
   0   0  22      120.96      126.03     15.16 o
   2   0  22       36.83        8.46     23.24 o
  -2   1  22      444.16      450.62     18.05 o
  -1   1  22       29.17       30.95      9.58 o
   0   1  22      543.38      551.02     14.85 o
   1   1  22       29.35       33.18      7.68 o
   2   1  22      440.73      446.09     19.31 o
  -2   2  22        6.67       -3.37     17.69 o
  -1   2  22       58.70       53.24      8.43 o
   0   2  22        5.50        0.51     12.87 o
   1   2  22       58.29       52.52     16.54 o
   2   2  22        6.60        4.10     10.20 o
  -1   3  22      287.28      283.91     14.22 o
   0   3  22      380.99      414.39     14.86 o
   1   3  22      286.91      281.44     13.72 o
  -1   0  23       64.75       95.45     15.92 o
   1   0  23       66.08       80.39     29.41 o
  -1   1  23      368.22      419.99     19.77 o
   0   1  23        3.64       -1.36     12.77 o
   1   1  23      371.34      374.08     16.08 o
   0   2  23        3.62       14.50     14.63 o
 
